# Supplementary material for: (Ethyl­enediamine-κ2 N,N′)bis­[3-(2-pyridyl)-5-(4-pyrid­yl)-1,2,4-triazolato-κ2 N 2,N 3]zinc(II) methanol solvate dihydrate
Source: Acta Crystallogr Sect E Struct Rep Online. 2009 Jan 17;65(Pt 2):m206. doi: 10.1107/S1600536809001688 (PMC2968202; doi:10.1107/S1600536809001688)
Supplement: Supplementary file 1 [file e-65-0m206-sup1.cif]

##############################################################################
###                                                                        ###
###        Electronic paper (Acta Crystallographica Section E)             ###
###                                                                        ###
##############################################################################
#                                                                            #
# This CIF contains the data in a paper accepted for publication in Acta     #
# Crystallographica Section E. It conforms to the requirements of Notes      #
# for Authors for Section E, and has been peer reviewed under the auspices   #
# of the IUCr Commission on Journals.                                        #
#                                                                            #
# Full details of the Crystallographic Information File format               #
# are given in the paper "The Crystallographic Information File (CIF):       #
# a New Standard Archive File for Crystallography" by S. R. Hall, F. H.      #
# Allen and I. D. Brown [Acta Cryst. (1991), A47, 655-685].                  #
#                                                                            #
# The current version of the core CIF dictionary is obtainable from          #
# ftp://ftp.iucr.org/pub/cif_core.dic. The current version number is 2.4.    #
#                                                                            #
# Software is freely available for graphical display of the structure(s) in  #
# this CIF.  For information consult the CIF home page http://www.iucr.org/  #
# cif/home.html                                                              #
#                                                                            #
# This file may be used for bona fide research purposes within the           #
# scientific community so long as proper attribution is given to the journal # 
# article from which it was obtained.                                        #
#                                                                            #
##############################################################################
                                             
data_I
_audit_creation_method     SHELXL-97
_chemical_name_systematic
;
(Ethylenediamine-\k^2^<i>N</i>,<i>N</i>')bis[3-(2-pyridyl)-5-(4-pyridyl)-1,2,4-
triazolato-\k^2^<i>N</i>^2^,<i>N</i>^3^]zinc(II) methanol solvate dihydrate
;
_chemical_name_common     ?
_chemical_formula_moiety     'C26 H24 N12 Zn, C H4 O, 2H2 O'
_chemical_formula_sum     'C27 H32 N12 O3 Zn'
_chemical_formula_iupac     '[Zn (C12 H8 N5)2 (C2 H8 N2)], C H3 O, 2H2 O'
_chemical_formula_weight     638.02
_chemical_melting_point     ?
_symmetry_cell_setting     triclinic
_symmetry_space_group_name_H-M     'P -1'
_symmetry_space_group_name_Hall     '-P 1'
loop_
    _symmetry_equiv_pos_as_xyz
    'x, y, z'
    '-x, -y, -z'
_cell_length_a     8.3323(8)
_cell_length_b     13.0268(12)
_cell_length_c     14.9444(14)
_cell_angle_alpha     66.404(2)
_cell_angle_beta     79.751(2)
_cell_angle_gamma     81.437(2)
_cell_volume     1457.3(2)
_cell_formula_units_Z     2
_cell_measurement_reflns_used     783
_cell_measurement_theta_min     2.45
_cell_measurement_theta_max     28.0
_cell_measurement_temperature     293(2)
_exptl_crystal_description     needle
_exptl_crystal_colour     colourless
_exptl_crystal_size_max     0.25
_exptl_crystal_size_mid     0.22
_exptl_crystal_size_min     0.16
_exptl_crystal_density_diffrn     1.454
_exptl_crystal_density_meas     ?
_exptl_crystal_density_method     'not measured'
_exptl_crystal_F_000     664
_exptl_absorpt_coefficient_mu     0.895
_exptl_absorpt_correction_type     multi-scan
_exptl_absorpt_process_details     '(SADABS; Sheldrick, 2000)'
_exptl_absorpt_correction_T_min     0.8072
_exptl_absorpt_correction_T_max     0.8700
_exptl_special_details
;
;
_diffrn_ambient_temperature     293(2)
_diffrn_radiation_type     MoK\a
_diffrn_radiation_wavelength     0.71073
_diffrn_radiation_source     'fine-focus sealed tube'
_diffrn_radiation_monochromator     graphite
_diffrn_measurement_device_type     'Bruker APEX CCD'
_diffrn_measurement_method     '\f and \w'
_diffrn_detector_area_resol_mean     ?
_diffrn_reflns_number     11395
_diffrn_reflns_av_R_equivalents     0.0302
_diffrn_reflns_av_sigmaI/netI     0.0517
_diffrn_reflns_theta_min     1.79
_diffrn_reflns_theta_max     26.00
_diffrn_reflns_theta_full     26.00
_diffrn_measured_fraction_theta_max     0.987
_diffrn_measured_fraction_theta_full     0.987
_diffrn_reflns_limit_h_min     -10
_diffrn_reflns_limit_h_max     10
_diffrn_reflns_limit_k_min     -16
_diffrn_reflns_limit_k_max     16
_diffrn_reflns_limit_l_min     -18
_diffrn_reflns_limit_l_max     18
_diffrn_standards_number     ?
_diffrn_standards_interval_count     ?
_diffrn_standards_interval_time     ?
_diffrn_standards_decay_%     ?
_refine_special_details
;
Refinement of <i>F</i>^2^ against ALL reflections. The weighted <i>R</i>-factor
<i>wR</i> and goodness of fit <i>S</i> are based on <i>F</i>^2^, conventional
<i>R</i>-factors <i>R</i> are based on <i>F</i>, with <i>F</i> set to zero for
negative <i>F</i>^2^. The threshold expression of <i>F</i>^2^ >
\s(<i>F</i>^2^) is used only for calculating <i>R</i>-factors(gt) <i>etc</i>.
and is not relevant to the choice of reflections for refinement.
<i>R</i>-factors based on <i>F</i>^2^ are statistically about twice as large
as those based on <i>F</i>, and <i>R</i>- factors based on ALL data will be
even larger.
;
_reflns_number_total     5643
_reflns_number_gt     4532
_reflns_threshold_expression     I>2\s(I)
_refine_ls_structure_factor_coef     Fsqd
_refine_ls_matrix_type     full
_refine_ls_R_factor_all     0.0696
_refine_ls_R_factor_gt     0.0547
_refine_ls_wR_factor_gt     0.1219
_refine_ls_wR_factor_ref     0.1303
_refine_ls_goodness_of_fit_ref     1.041
_refine_ls_restrained_S_all     1.041
_refine_ls_number_reflns     5643
_refine_ls_number_parameters     388
_refine_ls_number_restraints     0
_refine_ls_hydrogen_treatment     constr
_refine_ls_weighting_scheme     calc
_refine_ls_weighting_details
          'calc w=1/[\s^2^(Fo^2^)+(0.0579P)^2^+0.853P] where P=(Fo^2^+2Fc^2^)/3'
_atom_sites_solution_hydrogens     geom
_atom_sites_solution_primary     direct
_atom_sites_solution_secondary     difmap
_refine_ls_shift/su_max     0.000
_refine_ls_shift/su_mean     0.000
_refine_diff_density_max     0.607
_refine_diff_density_min     -0.564
_refine_ls_extinction_method     none
_refine_ls_extinction_coef     ?
loop_
    _atom_type_symbol
    _atom_type_description
    _atom_type_scat_dispersion_real
    _atom_type_scat_dispersion_imag
    _atom_type_scat_source
    'C' 'C' 0.0033 0.0016
                         'International Tables Vol C Tables 4.2.6.8 and 6.1.1.4'
    'H' 'H' 0.0000 0.0000
                         'International Tables Vol C Tables 4.2.6.8 and 6.1.1.4'
    'N' 'N' 0.0061 0.0033
                         'International Tables Vol C Tables 4.2.6.8 and 6.1.1.4'
    'O' 'O' 0.0106 0.0060
                         'International Tables Vol C Tables 4.2.6.8 and 6.1.1.4'
    'Zn' 'Zn' 0.2839 1.4301
                         'International Tables Vol C Tables 4.2.6.8 and 6.1.1.4'
_computing_data_collection     'SMART (Bruker, 2000)'
_computing_cell_refinement     'SAINT (Bruker, 2000)'
_computing_data_reduction     'SAINT (Bruker, 2000)'
_computing_structure_solution     'SHELXTL (Sheldrick, 2008)'
_computing_structure_refinement     'SHELXTL (Sheldrick, 2008)'
_computing_molecular_graphics     'SHELXTL (Sheldrick, 2008)'
_computing_publication_material     'SHELXTL (Sheldrick, 2008)'
loop_
    _atom_site_type_symbol
    _atom_site_label
    _atom_site_fract_x
    _atom_site_fract_y
    _atom_site_fract_z
    _atom_site_U_iso_or_equiv
    _atom_site_adp_type
    _atom_site_calc_flag
    _atom_site_refinement_flags
    _atom_site_occupancy
    _atom_site_disorder_assembly
    _atom_site_disorder_group
    Zn Zn1 0.71857(5) 0.78434(3) 0.29062(3) 0.03871(14) Uani d . 1 . .
    C C1 0.4382(5) 0.9641(3) 0.1713(3) 0.0551(10) Uani d . 1 . .
    H H1A 0.4027 0.9023 0.1664 0.066 Uiso calc R 1 . .
    C C2 0.3536(5) 1.0670(4) 0.1313(3) 0.0636(11) Uani d . 1 . .
    H H2A 0.2637 1.0748 0.0993 0.076 Uiso calc R 1 . .
    C C3 0.4042(5) 1.1584(3) 0.1393(3) 0.0609(11) Uani d . 1 . .
    H H3A 0.3492 1.2293 0.1127 0.073 Uiso calc R 1 . .
    C C4 0.5377(4) 1.1433(3) 0.1875(3) 0.0477(9) Uani d . 1 . .
    H H4A 0.5729 1.2036 0.1949 0.057 Uiso calc R 1 . .
    C C5 0.6183(4) 1.0380(3) 0.2245(2) 0.0357(7) Uani d . 1 . .
    C C6 0.7672(4) 1.0124(3) 0.2716(2) 0.0350(7) Uani d . 1 . .
    C C7 0.9746(4) 1.0178(3) 0.3288(2) 0.0364(7) Uani d . 1 . .
    C C8 1.0995(4) 1.0544(3) 0.3656(2) 0.0378(7) Uani d . 1 . .
    C C9 1.1963(4) 0.9778(3) 0.4322(3) 0.0456(8) Uani d . 1 . .
    H H9A 1.1866 0.9012 0.4534 0.055 Uiso calc R 1 . .
    C C10 1.3081(4) 1.0159(3) 0.4672(3) 0.0549(10) Uani d . 1 . .
    H H10A 1.3723 0.9627 0.5123 0.066 Uiso calc R 1 . .
    C C11 1.2366(5) 1.1968(3) 0.3747(3) 0.0597(11) Uani d . 1 . .
    H H11A 1.2510 1.2728 0.3531 0.072 Uiso calc R 1 . .
    C C12 1.1207(5) 1.1674(3) 0.3365(3) 0.0512(9) Uani d . 1 . .
    H H12A 1.0575 1.2223 0.2918 0.061 Uiso calc R 1 . .
    C C13 1.0318(4) 0.8471(3) 0.1141(3) 0.0522(9) Uani d . 1 . .
    H H13A 1.0659 0.8844 0.1482 0.063 Uiso calc R 1 . .
    C C14 1.1280(5) 0.8449(3) 0.0311(3) 0.0601(11) Uani d . 1 . .
    H H14A 1.2243 0.8807 0.0088 0.072 Uiso calc R 1 . .
    C C15 1.0810(5) 0.7890(3) -0.0194(3) 0.0552(10) Uani d . 1 . .
    H H15A 1.1451 0.7859 -0.0761 0.066 Uiso calc R 1 . .
    C C16 0.9368(4) 0.7374(3) 0.0155(3) 0.0447(8) Uani d . 1 . .
    H H16A 0.9026 0.6980 -0.0166 0.054 Uiso calc R 1 . .
    C C17 0.8445(4) 0.7457(3) 0.0990(2) 0.0372(7) Uani d . 1 . .
    C C18 0.6844(4) 0.6996(3) 0.1399(2) 0.0360(7) Uani d . 1 . .
    C C19 0.4638(4) 0.6307(3) 0.1630(2) 0.0370(7) Uani d . 1 . .
    C C20 0.3338(4) 0.5731(3) 0.1523(3) 0.0389(8) Uani d . 1 . .
    C C21 0.2038(4) 0.5364(3) 0.2252(3) 0.0484(9) Uani d . 1 . .
    H H21A 0.1938 0.5495 0.2828 0.058 Uiso calc R 1 . .
    C C22 0.0886(5) 0.4799(3) 0.2112(3) 0.0583(10) Uani d . 1 . .
    H H22A 0.0012 0.4566 0.2608 0.070 Uiso calc R 1 . .
    C C23 0.2181(5) 0.4939(4) 0.0620(3) 0.0633(11) Uani d . 1 . .
    H H23A 0.2245 0.4800 0.0051 0.076 Uiso calc R 1 . .
    C C24 0.3379(5) 0.5521(3) 0.0684(3) 0.0527(10) Uani d . 1 . .
    H H24A 0.4212 0.5771 0.0164 0.063 Uiso calc R 1 . .
    C C25 0.8006(5) 0.6203(3) 0.4815(3) 0.0540(10) Uani d . 1 . .
    H H25A 0.8431 0.6727 0.5008 0.065 Uiso calc R 1 . .
    H H25B 0.8377 0.5446 0.5230 0.065 Uiso calc R 1 . .
    C C26 0.6162(5) 0.6348(3) 0.4945(3) 0.0562(10) Uani d . 1 . .
    H H26A 0.5734 0.5796 0.4789 0.067 Uiso calc R 1 . .
    H H26B 0.5750 0.6239 0.5623 0.067 Uiso calc R 1 . .
    N N1 0.5690(3) 0.9484(2) 0.2168(2) 0.0425(7) Uani d . 1 . .
    N N2 0.8401(3) 0.9090(2) 0.3005(2) 0.0379(6) Uani d . 1 . .
    N N3 0.9767(3) 0.9114(2) 0.3379(2) 0.0391(6) Uani d . 1 . .
    N N4 0.8461(3) 1.0852(2) 0.2877(2) 0.0384(6) Uani d . 1 . .
    N N5 1.3297(4) 1.1242(3) 0.4403(3) 0.0584(9) Uani d . 1 . .
    N N6 0.8917(3) 0.7990(2) 0.1493(2) 0.0425(7) Uani d . 1 . .
    N N7 0.6034(3) 0.7089(2) 0.2217(2) 0.0392(6) Uani d . 1 . .
    N N8 0.4580(3) 0.6639(2) 0.2376(2) 0.0405(6) Uani d . 1 . .
    N N9 0.6030(3) 0.6513(2) 0.0994(2) 0.0411(7) Uani d . 1 . .
    N N10 0.0943(4) 0.4566(3) 0.1321(3) 0.0618(9) Uani d . 1 . .
    N N11 0.8616(3) 0.6409(2) 0.3777(2) 0.0418(7) Uani d . 1 . .
    H H11B 0.9644 0.6557 0.3761 0.050 Uiso d R 1 . .
    H H11C 0.8363 0.5759 0.3779 0.050 Uiso d R 1 . .
    N N12 0.5630(3) 0.7487(2) 0.4287(2) 0.0466(7) Uani d . 1 . .
    H H12B 0.5435 0.7894 0.4666 0.056 Uiso d R 1 . .
    H H12C 0.4597 0.7511 0.4173 0.056 Uiso d R 1 . .
    C C27 0.3055(11) 0.6293(5) 0.7695(7) 0.204(5) Uani d . 1 . .
    H H27A 0.2189 0.6451 0.8151 0.245 Uiso calc R 1 . .
    H H27B 0.4091 0.6254 0.7908 0.245 Uiso calc R 1 . .
    H H27C 0.2926 0.5587 0.7666 0.245 Uiso calc R 1 . .
    O O1 0.2993(5) 0.7199(3) 0.6702(3) 0.1036(12) Uani d . 1 . .
    H H1B 0.2698 0.7879 0.6733 0.124 Uiso d R 1 . .
    O O1W 0.2078(3) 0.7151(2) 0.37517(18) 0.0555(7) Uani d . 1 . .
    H H1WA 0.1489 0.7772 0.3615 0.067 Uiso d R 1 . .
    H H1WB 0.2587 0.7179 0.3197 0.067 Uiso d R 1 . .
    O O2W 0.1847(4) 0.6019(2) 0.5789(2) 0.0810(10) Uani d . 1 . .
    H H2WA 0.2278 0.6300 0.6105 0.097 Uiso d R 1 . .
    H H2WB 0.1918 0.6143 0.5181 0.097 Uiso d R 1 . .
loop_
    _atom_site_aniso_label
    _atom_site_aniso_U_11
    _atom_site_aniso_U_22
    _atom_site_aniso_U_33
    _atom_site_aniso_U_12
    _atom_site_aniso_U_13
    _atom_site_aniso_U_23
    Zn1 0.0371(2) 0.0371(2) 0.0476(2) -0.00668(16) -0.01032(17) -0.01898(18)
    C1 0.052(2) 0.050(2) 0.069(3) -0.0071(18) -0.028(2) -0.020(2)
    C2 0.054(2) 0.061(3) 0.076(3) -0.001(2) -0.039(2) -0.016(2)
    C3 0.053(2) 0.050(2) 0.074(3) 0.0077(19) -0.027(2) -0.014(2)
    C4 0.046(2) 0.039(2) 0.059(2) -0.0010(16) -0.0134(18) -0.0178(17)
    C5 0.0318(17) 0.0397(18) 0.0380(17) -0.0050(14) -0.0062(14) -0.0158(15)
    C6 0.0333(17) 0.0350(18) 0.0391(17) -0.0033(14) -0.0081(14) -0.0149(14)
    C7 0.0344(18) 0.0375(18) 0.0420(18) -0.0040(14) -0.0065(14) -0.0192(15)
    C8 0.0310(17) 0.0443(19) 0.0476(19) -0.0059(14) -0.0057(15) -0.0262(16)
    C9 0.0368(19) 0.047(2) 0.061(2) -0.0030(16) -0.0128(17) -0.0254(18)
    C10 0.042(2) 0.064(3) 0.068(3) 0.0016(19) -0.0218(19) -0.031(2)
    C11 0.060(3) 0.051(2) 0.083(3) -0.013(2) -0.019(2) -0.035(2)
    C12 0.053(2) 0.043(2) 0.067(2) -0.0042(17) -0.0212(19) -0.0254(19)
    C13 0.044(2) 0.052(2) 0.064(2) -0.0126(18) -0.0050(19) -0.024(2)
    C14 0.041(2) 0.063(3) 0.070(3) -0.0196(19) 0.003(2) -0.019(2)
    C15 0.043(2) 0.066(3) 0.055(2) -0.0031(19) 0.0010(18) -0.025(2)
    C16 0.0366(19) 0.053(2) 0.047(2) -0.0043(16) -0.0047(15) -0.0214(17)
    C17 0.0324(17) 0.0382(18) 0.0387(17) -0.0017(14) -0.0086(14) -0.0112(15)
    C18 0.0346(17) 0.0354(18) 0.0393(17) -0.0014(14) -0.0034(14) -0.0168(15)
    C19 0.0341(18) 0.0350(18) 0.0436(18) -0.0027(14) -0.0032(15) -0.0177(15)
    C20 0.0337(18) 0.0342(18) 0.052(2) 0.0006(14) -0.0074(15) -0.0208(16)
    C21 0.045(2) 0.053(2) 0.052(2) -0.0113(17) -0.0020(17) -0.0247(18)
    C22 0.047(2) 0.058(2) 0.070(3) -0.0210(19) 0.003(2) -0.023(2)
    C23 0.064(3) 0.069(3) 0.076(3) -0.016(2) -0.006(2) -0.046(2)
    C24 0.046(2) 0.062(2) 0.064(2) -0.0148(19) 0.0027(18) -0.039(2)
    C25 0.055(2) 0.054(2) 0.050(2) 0.0056(19) -0.0161(18) -0.0174(19)
    C26 0.054(2) 0.059(3) 0.053(2) -0.014(2) 0.0035(19) -0.019(2)
    N1 0.0390(16) 0.0405(16) 0.0522(17) -0.0042(13) -0.0187(13) -0.0166(14)
    N2 0.0332(15) 0.0340(15) 0.0532(17) -0.0018(12) -0.0155(13) -0.0199(13)
    N3 0.0335(15) 0.0385(16) 0.0516(17) -0.0014(12) -0.0130(13) -0.0212(13)
    N4 0.0373(15) 0.0340(15) 0.0491(16) -0.0019(12) -0.0140(13) -0.0181(13)
    N5 0.0494(19) 0.066(2) 0.076(2) -0.0097(17) -0.0190(17) -0.0386(19)
    N6 0.0380(16) 0.0419(16) 0.0487(17) -0.0085(13) -0.0056(13) -0.0169(14)
    N7 0.0336(15) 0.0425(16) 0.0463(16) -0.0072(12) -0.0037(12) -0.0213(13)
    N8 0.0341(15) 0.0464(17) 0.0470(16) -0.0084(13) 0.0008(12) -0.0252(14)
    N9 0.0357(15) 0.0474(17) 0.0475(16) -0.0072(13) -0.0029(13) -0.0254(14)
    N10 0.054(2) 0.061(2) 0.084(2) -0.0211(17) -0.0054(19) -0.038(2)
    N11 0.0400(16) 0.0351(15) 0.0536(17) -0.0051(12) -0.0088(13) -0.0188(13)
    N12 0.0365(16) 0.0554(19) 0.0568(18) -0.0042(14) -0.0047(14) -0.0313(16)
    C27 0.250(10) 0.067(4) 0.335(13) 0.000(5) -0.219(10) -0.048(6)
    O1 0.139(3) 0.066(2) 0.123(3) 0.013(2) -0.044(3) -0.051(2)
    O1W 0.0514(16) 0.0555(16) 0.0523(15) 0.0069(12) -0.0001(12) -0.0199(13)
    O2W 0.119(3) 0.068(2) 0.0630(19) -0.0367(19) -0.0044(18) -0.0249(16)
_geom_special_details
;
All e.s.d.'s (except the e.s.d. in the dihedral angle between two l.s. planes)
are estimated using the full covariance matrix. The cell e.s.d.'s are taken
into account individually in the estimation of e.s.d.'s in distances, angles
and torsion angles; correlations between e.s.d.'s in cell parameters are only
used when they are defined by crystal symmetry. An approximate (isotropic)
treatment of cell e.s.d.'s is used for estimating e.s.d.'s involving l.s.
planes.
;
loop_
    _geom_bond_atom_site_label_1
    _geom_bond_atom_site_label_2
    _geom_bond_site_symmetry_2
    _geom_bond_distance
    _geom_bond_publ_flag
    Zn1 N7 . 2.096(3) yes
    Zn1 N2 . 2.103(2) yes
    Zn1 N11 . 2.133(3) yes
    Zn1 N12 . 2.148(3) yes
    Zn1 N1 . 2.269(3) yes
    Zn1 N6 . 2.293(3) yes
    C1 N1 . 1.334(4) ?
    C1 C2 . 1.370(5) ?
    C1 H1A . 0.9300 ?
    C2 C3 . 1.376(6) ?
    C2 H2A . 0.9300 ?
    C3 C4 . 1.379(5) ?
    C3 H3A . 0.9300 ?
    C4 C5 . 1.374(5) ?
    C4 H4A . 0.9300 ?
    C5 N1 . 1.347(4) ?
    C5 C6 . 1.465(4) ?
    C6 N2 . 1.324(4) ?
    C6 N4 . 1.347(4) ?
    C7 N3 . 1.335(4) ?
    C7 N4 . 1.348(4) ?
    C7 C8 . 1.475(4) ?
    C8 C9 . 1.374(5) ?
    C8 C12 . 1.387(5) ?
    C9 C10 . 1.380(5) ?
    C9 H9A . 0.9300 ?
    C10 N5 . 1.335(5) ?
    C10 H10A . 0.9300 ?
    C11 N5 . 1.330(5) ?
    C11 C12 . 1.374(5) ?
    C11 H11A . 0.9300 ?
    C12 H12A . 0.9300 ?
    C13 N6 . 1.330(4) ?
    C13 C14 . 1.361(5) ?
    C13 H13A . 0.9300 ?
    C14 C15 . 1.372(5) ?
    C14 H14A . 0.9300 ?
    C15 C16 . 1.379(5) ?
    C15 H15A . 0.9300 ?
    C16 C17 . 1.379(5) ?
    C16 H16A . 0.9300 ?
    C17 N6 . 1.343(4) ?
    C17 C18 . 1.473(4) ?
    C18 N7 . 1.329(4) ?
    C18 N9 . 1.341(4) ?
    C19 N8 . 1.340(4) ?
    C19 N9 . 1.347(4) ?
    C19 C20 . 1.470(4) ?
    C20 C24 . 1.379(5) ?
    C20 C21 . 1.381(5) ?
    C21 C22 . 1.382(5) ?
    C21 H21A . 0.9300 ?
    C22 N10 . 1.324(5) ?
    C22 H22A . 0.9300 ?
    C23 N10 . 1.325(5) ?
    C23 C24 . 1.377(5) ?
    C23 H23A . 0.9300 ?
    C24 H24A . 0.9300 ?
    C25 N11 . 1.470(4) ?
    C25 C26 . 1.507(5) ?
    C25 H25A . 0.9700 ?
    C25 H25B . 0.9700 ?
    C26 N12 . 1.468(5) ?
    C26 H26A . 0.9700 ?
    C26 H26B . 0.9700 ?
    N2 N3 . 1.364(3) ?
    N7 N8 . 1.366(4) ?
    N11 H11B . 0.8999 ?
    N11 H11C . 0.9001 ?
    N12 H12B . 0.9006 ?
    N12 H12C . 0.8999 ?
    C27 O1 . 1.485(8) ?
    C27 H27A . 0.9600 ?
    C27 H27B . 0.9600 ?
    C27 H27C . 0.9600 ?
    O1 H1B . 0.9002 ?
    O1W H1WA . 0.8500 ?
    O1W H1WB . 0.8506 ?
    O2W H2WA . 0.8501 ?
    O2W H2WB . 0.8506 ?
loop_
    _geom_angle_atom_site_label_1
    _geom_angle_atom_site_label_2
    _geom_angle_atom_site_label_3
    _geom_angle_site_symmetry_1
    _geom_angle_site_symmetry_3
    _geom_angle
    _geom_angle_publ_flag
    N7 Zn1 N2 . . 156.47(11) ?
    N7 Zn1 N11 . . 99.48(10) ?
    N2 Zn1 N11 . . 98.05(10) ?
    N7 Zn1 N12 . . 101.58(10) ?
    N2 Zn1 N12 . . 96.28(11) ?
    N11 Zn1 N12 . . 81.99(11) ?
    N7 Zn1 N1 . . 89.05(10) ?
    N2 Zn1 N1 . . 74.90(10) ?
    N11 Zn1 N1 . . 170.61(10) ?
    N12 Zn1 N1 . . 92.50(11) ?
    N7 Zn1 N6 . . 75.35(10) ?
    N2 Zn1 N6 . . 88.45(10) ?
    N11 Zn1 N6 . . 92.21(10) ?
    N12 Zn1 N6 . . 172.96(10) ?
    N1 Zn1 N6 . . 93.77(10) ?
    N1 C1 C2 . . 123.1(3) ?
    N1 C1 H1A . . 118.5 ?
    C2 C1 H1A . . 118.5 ?
    C1 C2 C3 . . 118.7(3) ?
    C1 C2 H2A . . 120.6 ?
    C3 C2 H2A . . 120.6 ?
    C2 C3 C4 . . 118.9(4) ?
    C2 C3 H3A . . 120.5 ?
    C4 C3 H3A . . 120.5 ?
    C5 C4 C3 . . 119.2(3) ?
    C5 C4 H4A . . 120.4 ?
    C3 C4 H4A . . 120.4 ?
    N1 C5 C4 . . 122.0(3) ?
    N1 C5 C6 . . 113.5(3) ?
    C4 C5 C6 . . 124.5(3) ?
    N2 C6 N4 . . 113.5(3) ?
    N2 C6 C5 . . 119.7(3) ?
    N4 C6 C5 . . 126.8(3) ?
    N3 C7 N4 . . 114.2(3) ?
    N3 C7 C8 . . 121.6(3) ?
    N4 C7 C8 . . 124.1(3) ?
    C9 C8 C12 . . 117.5(3) ?
    C9 C8 C7 . . 121.1(3) ?
    C12 C8 C7 . . 121.4(3) ?
    C8 C9 C10 . . 119.3(3) ?
    C8 C9 H9A . . 120.4 ?
    C10 C9 H9A . . 120.4 ?
    N5 C10 C9 . . 124.1(4) ?
    N5 C10 H10A . . 117.9 ?
    C9 C10 H10A . . 117.9 ?
    N5 C11 C12 . . 124.6(4) ?
    N5 C11 H11A . . 117.7 ?
    C12 C11 H11A . . 117.7 ?
    C11 C12 C8 . . 118.9(4) ?
    C11 C12 H12A . . 120.6 ?
    C8 C12 H12A . . 120.6 ?
    N6 C13 C14 . . 123.6(4) ?
    N6 C13 H13A . . 118.2 ?
    C14 C13 H13A . . 118.2 ?
    C13 C14 C15 . . 119.1(4) ?
    C13 C14 H14A . . 120.5 ?
    C15 C14 H14A . . 120.5 ?
    C14 C15 C16 . . 118.8(4) ?
    C14 C15 H15A . . 120.6 ?
    C16 C15 H15A . . 120.6 ?
    C17 C16 C15 . . 118.5(3) ?
    C17 C16 H16A . . 120.7 ?
    C15 C16 H16A . . 120.7 ?
    N6 C17 C16 . . 122.7(3) ?
    N6 C17 C18 . . 113.9(3) ?
    C16 C17 C18 . . 123.4(3) ?
    N7 C18 N9 . . 113.8(3) ?
    N7 C18 C17 . . 120.1(3) ?
    N9 C18 C17 . . 126.0(3) ?
    N8 C19 N9 . . 114.0(3) ?
    N8 C19 C20 . . 123.6(3) ?
    N9 C19 C20 . . 122.4(3) ?
    C24 C20 C21 . . 116.9(3) ?
    C24 C20 C19 . . 121.0(3) ?
    C21 C20 C19 . . 122.2(3) ?
    C20 C21 C22 . . 119.0(3) ?
    C20 C21 H21A . . 120.5 ?
    C22 C21 H21A . . 120.5 ?
    N10 C22 C21 . . 124.5(4) ?
    N10 C22 H22A . . 117.7 ?
    C21 C22 H22A . . 117.7 ?
    N10 C23 C24 . . 124.0(4) ?
    N10 C23 H23A . . 118.0 ?
    C24 C23 H23A . . 118.0 ?
    C23 C24 C20 . . 119.8(4) ?
    C23 C24 H24A . . 120.1 ?
    C20 C24 H24A . . 120.1 ?
    N11 C25 C26 . . 109.3(3) ?
    N11 C25 H25A . . 109.8 ?
    C26 C25 H25A . . 109.8 ?
    N11 C25 H25B . . 109.8 ?
    C26 C25 H25B . . 109.8 ?
    H25A C25 H25B . . 108.3 ?
    N12 C26 C25 . . 108.8(3) ?
    N12 C26 H26A . . 109.9 ?
    C25 C26 H26A . . 109.9 ?
    N12 C26 H26B . . 109.9 ?
    C25 C26 H26B . . 109.9 ?
    H26A C26 H26B . . 108.3 ?
    C1 N1 C5 . . 118.1(3) ?
    C1 N1 Zn1 . . 127.8(2) ?
    C5 N1 Zn1 . . 114.1(2) ?
    C6 N2 N3 . . 106.6(2) ?
    C6 N2 Zn1 . . 117.1(2) ?
    N3 N2 Zn1 . . 136.0(2) ?
    C7 N3 N2 . . 104.7(3) ?
    C6 N4 C7 . . 101.1(3) ?
    C11 N5 C10 . . 115.7(3) ?
    C13 N6 C17 . . 117.3(3) ?
    C13 N6 Zn1 . . 129.4(2) ?
    C17 N6 Zn1 . . 113.2(2) ?
    C18 N7 N8 . . 106.3(2) ?
    C18 N7 Zn1 . . 117.0(2) ?
    N8 N7 Zn1 . . 136.7(2) ?
    C19 N8 N7 . . 104.7(2) ?
    C18 N9 C19 . . 101.3(3) ?
    C22 N10 C23 . . 115.9(3) ?
    C25 N11 Zn1 . . 107.1(2) ?
    C25 N11 H11B . . 99.2 ?
    Zn1 N11 H11B . . 112.6 ?
    C25 N11 H11C . . 97.5 ?
    Zn1 N11 H11C . . 113.1 ?
    H11B N11 H11C . . 123.5 ?
    C26 N12 Zn1 . . 107.1(2) ?
    C26 N12 H12B . . 104.9 ?
    Zn1 N12 H12B . . 127.8 ?
    C26 N12 H12C . . 110.1 ?
    Zn1 N12 H12C . . 107.7 ?
    H12B N12 H12C . . 98.5 ?
    O1 C27 H27A . . 109.5 ?
    O1 C27 H27B . . 109.5 ?
    H27A C27 H27B . . 109.5 ?
    O1 C27 H27C . . 109.5 ?
    H27A C27 H27C . . 109.5 ?
    H27B C27 H27C . . 109.5 ?
    C27 O1 H1B . . 112.0 ?
    H1WA O1W H1WB . . 104.0 ?
    H2WA O2W H2WB . . 133.0 ?
loop_
    _geom_hbond_atom_site_label_D
    _geom_hbond_atom_site_label_H
    _geom_hbond_atom_site_label_A
    _geom_hbond_site_symmetry_A
    _geom_hbond_distance_DH
    _geom_hbond_distance_HA
    _geom_hbond_distance_DA
    _geom_hbond_angle_DHA
    N11 H11B O1W 1_655 0.90 2.27 3.166(4) 172.0
    N11 H11C O2W 2_666 0.90 2.17 3.034(4) 161.3
    N12 H12B N5 2_776 0.90 2.54 3.321(4) 145.6
    N12 H12C O1W . 0.90 2.45 3.331(4) 164.9
    O1 H1B N4 2_676 0.90 2.02 2.897(4) 163.0
    O1W H1WA N3 1_455 0.85 2.04 2.887(4) 171.0
    O1W H1WB N8 . 0.85 2.09 2.859(4) 149.8
    O2W H2WA O1 . 0.85 1.94 2.778(4) 169.0
    O2W H2WB O1W . 0.85 2.00 2.787(4) 153.0
data_global
_journal_date_recd_electronic     2008-12-04
_journal_date_accepted     2009-01-14
_journal_name_full     'Acta Crystallographica, Section E'
_journal_year     2009
_journal_volume     65
_journal_issue      2
_journal_page_first     m206
_journal_page_last     m206
_journal_paper_category     QM
_journal_coeditor_code     KP2199
_publ_contact_author_name     'Dr Lin Cheng'
_publ_contact_author_address
;
Department of Chemistry and Chemical Engineering
Southeast University
Nanjing, 211189
China
;
_publ_contact_author_email     cep02chl@yahoo.com.cn
_publ_contact_author_fax     86-25-83595068
_publ_contact_author_phone     86-25-83595068
_publ_section_title
;\
(Ethylenediamine-\k^2^<i>N</i>,<i>N</i>')bis[3-(2-pyridyl)-5-(4-pyridyl)-1,2,4-\
triazolato-\k^2^<i>N</i>^2^,<i>N</i>^3^]zinc(II) methanol solvate dihydrate
;
loop_
    _publ_author_name
    _publ_author_address
    'Cheng, Lin'
;
Department of Chemistry and Chemical Engineering
Southeast University
Nanjing 211189
People's Republic of China
;
    'Sun, Yan-Yan'
;
Department of Chemistry and Chemical Engineering
State Key Laboratory of Coordination Chemistry
Nanjing University
Nanjing 211189
People's Republic of China
;
    'Zhang, Ya-Wen'
;
Department of Chemistry and Chemical Engineering
State Key Laboratory of Coordination Chemistry
Nanjing University
Nanjing 211189
People's Republic of China
;
    'Wang, Jian-Quan'
;
Department of Chemistry and Chemical Engineering
Southeast University
Nanjing 211189
People's Republic of China
;
