# Supplementary material for: (Ethyl­enediamine-κ2 N,N′)bis­[3-(2-pyridyl)-5-(4-pyrid­yl)-1,2,4-triazolato-κ2 N 2,N 3]zinc(II) methanol solvate dihydrate
Source: Acta Crystallogr Sect E Struct Rep Online. 2009 Jan 17;65(Pt 2):m206. doi: 10.1107/S1600536809001688 (PMC2968202; doi:10.1107/S1600536809001688)
Supplement: Supplementary file 2 [file e-65-0m206-Isup2.hkl]

# 
# h,k,l, Fc-squared, Fo-squared, sigma(Fo-squared) and status flag 
# 
data_I
_shelx_title ' 1 in P-1' 
_shelx_refln_list_code          4 
_shelx_F_calc_maximum      192.24 
_exptl_crystal_F_000       664.00 
_reflns_d_resolution_high  0.8107 
 
loop_ 
 _symmetry_equiv_pos_as_xyz 
 'x, y, z' 
 '-x, -y, -z' 
 
_cell_length_a     8.3323 
_cell_length_b    13.0268 
_cell_length_c    14.9444 
_cell_angle_alpha  66.404 
_cell_angle_beta   79.751 
_cell_angle_gamma  81.437 
 
_shelx_F_squared_multiplier     1.000 
 
loop_ 
 _refln_index_h 
 _refln_index_k 
 _refln_index_l 
 _refln_F_squared_calc 
 _refln_F_squared_meas 
 _refln_F_squared_sigma 
 _refln_observed_status 
   1   0   0       10.16       -2.03      1.35 o 
   2   0   0     4844.53     5118.01     95.42 o 
   3   0   0       23.16       30.97      3.41 o 
   4   0   0      196.26      286.30      9.86 o 
   5   0   0       94.92       71.03      7.36 o 
   6   0   0      107.31       92.52      7.40 o 
   7   0   0      428.72      439.66     26.99 o 
   8   0   0       41.49       56.36      9.99 o 
   9   0   0        5.35       28.02     12.05 o 
  10   0   0       13.11        7.01     11.06 o 
  -9   1   0       73.86       68.87     17.00 o 
  -8   1   0      701.62      617.60     39.75 o 
  -7   1   0        0.04        5.99      5.71 o 
  -6   1   0      396.63      425.16     14.87 o 
  -5   1   0        7.66       16.72      3.72 o 
  -4   1   0     1303.81     1359.06     30.19 o 
  -3   1   0      678.39      710.78     16.97 o 
  -2   1   0       10.22       23.25      4.11 o 
   1   1   0     5223.41     5479.19    173.25 o 
   2   1   0     2367.23     2793.74     55.79 o 
   3   1   0      143.22      121.59      5.63 o 
   4   1   0      682.71      728.89     23.56 o 
   5   1   0       24.61       16.60      8.09 o 
   6   1   0      464.89      403.09     18.51 o 
   7   1   0     1139.44     1170.07     41.79 o 
   8   1   0      444.89      445.65     22.65 o 
   9   1   0       13.92       20.92     11.49 o 
  -9   2   0      174.34      205.55     27.18 o 
  -8   2   0       11.49        1.19      8.88 o 
  -7   2   0      209.89      207.10     22.67 o 
  -6   2   0        1.55        0.13      3.56 o 
  -5   2   0     1697.69     1528.20     77.98 o 
  -4   2   0        1.98        0.81      3.07 o 
  -3   2   0     2405.66     2372.54     52.28 o 
  -2   2   0       41.39       48.85      5.13 o 
  -1   2   0     5190.60     5765.17    132.72 o 
   0   2   0     1321.42     1437.31     34.21 o 
   1   2   0      721.75      824.01     17.35 o 
   2   2   0     3329.97     3776.06     71.67 o 
   3   2   0      699.61      795.72     18.72 o 
   4   2   0     1359.06     1166.33     26.59 o 
   5   2   0      631.77      673.49     18.47 o 
   6   2   0     1134.07     1100.78     35.87 o 
   7   2   0     1185.98     1261.94     41.63 o 
   8   2   0       12.19       23.59      7.71 o 
   9   2   0      251.06      223.34     27.62 o 
  -9   3   0        4.63        8.32     11.21 o 
  -8   3   0      188.63      250.17     27.42 o 
  -7   3   0       80.05       82.78     15.97 o 
  -6   3   0      673.63      668.80     25.57 o 
  -5   3   0      368.09      389.59     13.34 o 
  -4   3   0      181.53      159.68      8.81 o 
  -3   3   0      230.99      248.69      8.51 o 
  -2   3   0     1636.00     1672.68     46.84 o 
  -1   3   0    11533.13    12467.67    283.43 o 
   0   3   0       88.84      106.37      4.75 o 
   1   3   0       12.08       13.90      2.52 o 
   2   3   0       84.53      101.64      4.96 o 
   3   3   0     1116.51     1230.69     26.98 o 
   4   3   0       32.39       41.35      4.44 o 
   5   3   0     2712.08     2874.94     59.24 o 
   6   3   0      136.06      127.08     20.65 o 
   7   3   0        7.82        3.63      5.56 o 
   8   3   0       84.53       70.10     16.84 o 
   9   3   0       11.73        9.39     11.02 o 
  10   3   0       52.46       75.13     19.66 o 
  -9   4   0       13.18       15.45     11.89 o 
  -8   4   0      147.92      143.18     21.99 o 
  -7   4   0      140.43      119.16     19.42 o 
  -6   4   0        4.09       14.69      5.37 o 
  -5   4   0     1190.30     1122.52     39.11 o 
  -4   4   0      547.59      621.51     16.86 o 
  -3   4   0     3196.41     3198.27     80.58 o 
  -2   4   0     2369.37     2552.64     64.80 o 
  -1   4   0      190.68      179.33      7.53 o 
   0   4   0     1181.68     1123.74     24.37 o 
   1   4   0     1273.05     1399.91     29.54 o 
   2   4   0      971.49      958.11     21.84 o 
   3   4   0      217.43      204.77      9.73 o 
   4   4   0     1110.76     1059.49     25.36 o 
   5   4   0       50.51       38.54      4.96 o 
   6   4   0     2060.85     2230.18     62.46 o 
   7   4   0       76.48       69.75     16.64 o 
   8   4   0        1.42        7.21     11.57 o 
   9   4   0       20.57       27.07     14.11 o 
  -9   5   0        4.29        9.11     11.61 o 
  -8   5   0       25.32       39.11     13.47 o 
  -7   5   0      202.41      210.77     18.51 o 
  -6   5   0     1294.23     1172.12     77.04 o 
  -5   5   0       24.02       17.08     10.26 o 
  -4   5   0      953.13      964.70     32.39 o 
  -3   5   0      343.10      428.03     21.02 o 
  -2   5   0      370.04      340.72     15.18 o 
  -1   5   0       30.18       34.74      7.57 o 
   0   5   0     1348.21     1310.35     28.60 o 
   1   5   0       72.25       78.79     14.56 o 
   2   5   0     2037.18     2160.97     44.61 o 
   3   5   0        4.41        4.84      2.61 o 
   4   5   0       52.93       56.44      5.29 o 
   5   5   0     2702.48     2875.36     60.27 o 
   6   5   0      213.25      243.16     26.43 o 
   7   5   0       81.82      110.01     20.45 o 
   8   5   0        0.45        7.69     11.89 o 
   9   5   0       40.21       37.61     17.12 o 
  -8   6   0      110.91       68.79     18.31 o 
  -7   6   0       79.64       94.80     12.60 o 
  -6   6   0      567.07      536.98     24.95 o 
  -5   6   0      121.29      115.00     14.23 o 
  -4   6   0      166.44      173.21     13.41 o 
  -3   6   0     1415.51     1248.29     38.71 o 
  -2   6   0       55.10       70.06      8.45 o 
  -1   6   0     1377.72     1329.07     31.84 o 
   0   6   0       45.12       38.34      4.87 o 
   1   6   0     2462.50     2617.91     53.66 o 
   2   6   0      653.93      559.44     15.78 o 
   3   6   0     1019.21     1033.90     25.26 o 
   4   6   0      148.55      146.22     14.25 o 
   5   6   0       24.14       33.09     11.37 o 
   6   6   0      111.43      140.36     21.83 o 
   7   6   0        0.63       -3.17     10.86 o 
   8   6   0       22.73       52.03     17.12 o 
   9   6   0       44.33       51.75     18.59 o 
  -8   7   0       46.20       58.17     16.96 o 
  -7   7   0      489.10      474.02     27.44 o 
  -6   7   0        1.56        3.25      6.08 o 
  -5   7   0      131.78      129.05     13.56 o 
  -4   7   0        6.29       12.60      6.11 o 
  -3   7   0       25.17       23.55      6.70 o 
  -2   7   0      329.32      328.36     23.42 o 
  -1   7   0       10.85       28.85      3.92 o 
   0   7   0     1273.94     1199.46     28.46 o 
   1   7   0        1.94       11.49      3.79 o 
   2   7   0       63.94       62.89      5.72 o 
   3   7   0        1.73        5.61      3.27 o 
   4   7   0      261.06      275.86     24.09 o 
   5   7   0      483.17      437.18     31.74 o 
   6   7   0      524.45      477.99     35.39 o 
   7   7   0       32.19       31.74     13.91 o 
   8   7   0        0.16        2.30     11.89 o 
   9   7   0      266.38      282.31     36.66 o 
  -7   8   0        0.00       -1.49      6.81 o 
  -6   8   0       48.02       63.77     10.96 o 
  -5   8   0        4.52        8.01      6.62 o 
  -4   8   0       24.32       42.86     16.58 o 
  -3   8   0      101.00      140.34     13.06 o 
  -2   8   0        6.08        8.57      5.39 o 
  -1   8   0     1745.47     1688.39     49.65 o 
   0   8   0        0.74        0.73      3.43 o 
   1   8   0     2158.29     1999.49    115.16 o 
   2   8   0       13.27       10.91      3.96 o 
   3   8   0      903.68      919.13     42.40 o 
   4   8   0      577.33      565.64     31.03 o 
   5   8   0      453.22      418.35     31.27 o 
   6   8   0       18.99       22.27     11.02 o 
   7   8   0       32.23       22.39     11.57 o 
   8   8   0      119.63      116.82     24.41 o 
  -7   9   0       25.25       15.88      8.92 o 
  -6   9   0        4.22        6.91      7.33 o 
  -5   9   0      577.34      531.59     31.74 o 
  -4   9   0      131.14      101.80     18.59 o 
  -3   9   0      501.74      495.40     23.54 o 
  -2   9   0      109.19      109.44     12.01 o 
  -1   9   0       79.76       87.55     10.54 o 
   0   9   0      100.91      103.08     10.68 o 
   1   9   0       47.26       43.83      6.15 o 
   2   9   0      747.69      699.02     29.96 o 
   3   9   0       41.83       65.16     10.42 o 
   4   9   0      427.20      448.70     22.05 o 
   5   9   0       38.28       41.05     12.96 o 
   6   9   0        3.65       15.22     10.30 o 
   7   9   0      163.04      178.13     27.30 o 
   8   9   0        1.66        7.57     13.95 o 
  -6  10   0       90.41      145.28     24.77 o 
  -5  10   0        1.28       18.76      8.23 o 
  -4  10   0      497.89      422.81     24.40 o 
  -3  10   0      237.86      201.41     22.03 o 
  -2  10   0     1013.28      967.78     36.23 o 
  -1  10   0      317.92      301.74     37.05 o 
   0  10   0       14.42       16.05      7.00 o 
   1  10   0        9.87       40.14     12.36 o 
   2  10   0      335.35      315.65     27.07 o 
   3  10   0     1146.83     1038.01     36.62 o 
   4  10   0       34.50       28.66      8.20 o 
   5  10   0       85.12       91.86     18.74 o 
   6  10   0      248.11      296.58     32.85 o 
   7  10   0        2.54       -4.08     10.62 o 
  -6  11   0       11.04       21.96      9.38 o 
  -5  11   0       71.44       74.62     21.30 o 
  -4  11   0       44.67       47.77     13.87 o 
  -3  11   0      387.82      362.18     22.96 o 
  -2  11   0       11.68       22.52      9.11 o 
  -1  11   0      392.12      386.96     26.51 o 
   0  11   0        4.46       -2.39      5.88 o 
   1  11   0       10.09       19.85     10.78 o 
   2  11   0      183.09      162.51     22.19 o 
   3  11   0        5.08       12.76      7.70 o 
   4  11   0      674.33      638.89     28.29 o 
   5  11   0       50.79       55.88     14.74 o 
   6  11   0      377.60      360.38     36.06 o 
   7  11   0       26.74       22.43     13.16 o 
  -5  12   0       11.06       20.57      9.96 o 
  -4  12   0       87.94      102.84     24.05 o 
  -3  12   0        0.00       16.17      8.28 o 
  -2  12   0      386.66      393.87     24.16 o 
  -1  12   0        0.91       13.55     12.64 o 
   0  12   0      244.32      245.34     28.10 o 
   1  12   0      340.43      361.53     33.45 o 
   2  12   0       17.79        7.33     11.41 o 
   3  12   0      320.60      394.89     34.40 o 
   4  12   0        4.39       34.16     12.60 o 
   5  12   0      240.63      291.54     31.90 o 
   6  12   0       26.84       16.17     14.74 o 
  -3  13   0       43.19       61.49     12.29 o 
  -2  13   0        0.58       16.41     13.79 o 
  -1  13   0       62.81       55.04     17.28 o 
   0  13   0       21.55       16.80     14.15 o 
   1  13   0      290.90      278.07     31.11 o 
   2  13   0       82.78       94.35     20.01 o 
   3  13   0       58.57       57.42     16.80 o 
   5  13   0        1.28        4.36     10.94 o 
  -2  14   0      130.83      117.30     24.41 o 
  -1  14   0       21.02       15.02     17.40 o 
   0  14   0      190.06      232.97     31.70 o 
   1  14   0        2.65       11.69     13.59 o 
   2  14   0       31.28       69.75     18.94 o 
   3  14   0      110.57      159.94     26.19 o 
  -2 -14   1       52.93       58.81     18.11 o 
  -1 -14   1       95.60      110.88     23.10 o 
   0 -14   1        1.42      -10.98     13.51 o 
   1 -14   1       28.68       57.18     19.02 o 
  -3 -13   1      186.03      209.39     28.73 o 
  -2 -13   1       83.54       57.30     17.63 o 
  -1 -13   1      143.18      142.30     25.04 o 
   0 -13   1      155.43      151.10     25.36 o 
   1 -13   1       43.10       59.05     20.09 o 
   2 -13   1       45.94       41.05     17.32 o 
   3 -13   1        1.15       -0.24     12.44 o 
  -6 -12   1       99.81      174.72     27.78 o 
  -5 -12   1        0.63        4.72     11.29 o 
  -4 -12   1      383.44      505.18     36.38 o 
  -3 -12   1       19.62       32.73     14.90 o 
  -2 -12   1     1025.77      944.21     55.08 o 
  -1 -12   1       82.40       87.78     19.38 o 
   0 -12   1       25.15       20.96     13.43 o 
   1 -12   1       94.29      102.28     21.16 o 
   2 -12   1        3.33       -2.34     11.69 o 
   3 -12   1      114.76      117.95     15.61 o 
   4 -12   1        0.32       -6.65      7.69 o 
  -6 -11   1       24.68       29.64     14.94 o 
  -5 -11   1      147.58      148.88     24.21 o 
  -4 -11   1       12.53       14.61      8.64 o 
  -3 -11   1      141.62      151.84     15.23 o 
  -2 -11   1       28.44       30.55     13.08 o 
  -1 -11   1       91.55       81.12     18.31 o 
   0 -11   1      120.84      116.07     20.13 o 
   1 -11   1       22.25       21.36     12.01 o 
   2 -11   1      538.80      513.66     42.54 o 
   3 -11   1       91.40      112.35     14.52 o 
   4 -11   1       20.74       22.39     16.66 o 
   5 -11   1       27.75       35.91     10.66 o 
  -7 -10   1       94.07      100.02     21.72 o 
  -6 -10   1       27.48        6.82     11.25 o 
  -5 -10   1      132.52      159.03     23.74 o 
  -4 -10   1       82.29       98.42     12.93 o 
  -3 -10   1       50.84       61.20     13.69 o 
  -2 -10   1      106.27      131.87     13.36 o 
  -1 -10   1       42.01       39.83     13.55 o 
   0 -10   1      796.81      760.18     45.14 o 
   1 -10   1      211.82      247.82     17.23 o 
   2 -10   1      659.52      606.59     27.17 o 
   3 -10   1      116.36      119.56     19.30 o 
   4 -10   1       10.62       35.70      8.71 o 
   5 -10   1      112.51      156.61     23.78 o 
   6 -10   1        0.52       -2.52      7.40 o 
  -8  -9   1       75.60      101.57     22.90 o 
  -7  -9   1        3.17       26.00     12.84 o 
  -6  -9   1        2.69       19.10     10.82 o 
  -5  -9   1      378.26      398.50     34.91 o 
  -4  -9   1      446.87      457.30     22.34 o 
  -3  -9   1      891.78      922.74     33.57 o 
  -2  -9   1      198.16      181.59     19.00 o 
  -1  -9   1      154.13      166.21     13.26 o 
   0  -9   1       96.60       94.77     10.42 o 
   1  -9   1      409.64      374.93     19.45 o 
   2  -9   1       30.97       40.12     10.07 o 
   3  -9   1       39.56       59.40     10.04 o 
   4  -9   1      118.46      126.96     21.78 o 
   5  -9   1       27.91       28.17      8.86 o 
   6  -9   1       14.60       15.79      8.21 o 
   7  -9   1       74.03       81.07     13.30 o 
  -8  -8   1       45.90       61.70     18.78 o 
  -7  -8   1       85.85       87.22     19.42 o 
  -6  -8   1      155.00      155.70     24.17 o 
  -5  -8   1      193.22      202.18     25.60 o 
  -4  -8   1      726.16      620.32     25.80 o 
  -3  -8   1      184.33      186.30     14.17 o 
  -2  -8   1      493.78      459.70     21.26 o 
  -1  -8   1      194.56      176.75     14.22 o 
   0  -8   1      600.71      611.46     18.26 o 
   1  -8   1      427.69      356.15     17.76 o 
   2  -8   1       72.00       70.07      9.43 o 
   3  -8   1       45.62       38.82      8.29 o 
   4  -8   1      327.25      326.31     19.88 o 
   5  -8   1       88.91       98.24     12.83 o 
   6  -8   1        1.70        7.75     17.04 o 
   7  -8   1      170.73      180.84     32.89 o 
  -9  -7   1       26.26       40.18     17.52 o 
  -8  -7   1      699.46      666.82     48.78 o 
  -7  -7   1       25.91       24.45     14.82 o 
  -6  -7   1      328.96      348.53     32.93 o 
  -5  -7   1      201.76      177.65     23.10 o 
  -4  -7   1      206.85      218.19     14.96 o 
  -3  -7   1      138.72      147.14     12.17 o 
  -2  -7   1      306.71      302.60     13.64 o 
  -1  -7   1     3059.95     3116.77     64.05 o 
   0  -7   1      225.01      246.58     10.19 o 
   1  -7   1      269.44      235.35     16.45 o 
   2  -7   1       60.49       81.99      9.63 o 
   3  -7   1      540.98      469.74     21.14 o 
   4  -7   1      356.77      346.76     54.09 o 
   5  -7   1        1.78        1.47      5.75 o 
   6  -7   1      184.07      187.94     16.85 o 
   7  -7   1       66.92       44.12     10.16 o 
   8  -7   1       53.61       65.39     17.32 o 
  -9  -6   1       13.22       41.57     16.92 o 
  -8  -6   1      165.54      185.89     29.29 o 
  -7  -6   1      261.61      337.39     34.12 o 
  -6  -6   1       75.82       67.41     16.25 o 
  -5  -6   1     2838.81     2797.63    116.33 o 
  -4  -6   1      226.93      245.29     15.04 o 
  -3  -6   1      114.45       90.01      5.93 o 
  -2  -6   1      907.49      958.64     23.49 o 
  -1  -6   1     2281.10     2363.77     49.22 o 
   0  -6   1      121.70      144.78      7.58 o 
   1  -6   1      838.50      835.66     68.58 o 
   2  -6   1       16.79       17.26      5.83 o 
   3  -6   1       74.43       69.16      9.09 o 
   4  -6   1       31.69       54.19      8.35 o 
   5  -6   1      380.51      336.19     18.66 o 
   6  -6   1      318.13      342.59     65.84 o 
   7  -6   1      194.04      197.28     17.13 o 
   8  -6   1       39.58       59.05     18.07 o 
  -9  -5   1       12.38       17.28     14.78 o 
  -8  -5   1       49.57       55.56     18.03 o 
  -7  -5   1       37.47       66.02     17.67 o 
  -6  -5   1      139.54      122.01     20.53 o 
  -5  -5   1      310.56      307.48     16.49 o 
  -4  -5   1     1722.21     1737.26     42.25 o 
  -3  -5   1      557.87      562.61     15.50 o 
  -2  -5   1      310.33      318.04     10.34 o 
  -1  -5   1      609.48      556.79     15.07 o 
   0  -5   1     1681.44     1621.44     34.61 o 
   1  -5   1     5039.21     5555.99    105.78 o 
   2  -5   1     5139.18     4858.00    121.18 o 
   3  -5   1      624.68      594.18     23.18 o 
   4  -5   1       19.99       20.09      5.93 o 
   5  -5   1      148.65      138.43     17.20 o 
   6  -5   1        4.64       16.14      6.63 o 
   7  -5   1      235.39      231.15     26.39 o 
   8  -5   1       62.88       73.79     17.52 o 
   9  -5   1       36.70        4.40     11.21 o 
  -9  -4   1      112.94      118.45     24.13 o 
  -8  -4   1       37.01       38.32     16.33 o 
  -7  -4   1       17.46        1.23     10.18 o 
  -6  -4   1      422.79      429.49     32.06 o 
  -5  -4   1     1582.86     1615.40     37.00 o 
  -4  -4   1     1234.08     1388.45     31.67 o 
  -3  -4   1     1785.37     1604.99     34.61 o 
  -2  -4   1        1.97        6.10      3.32 o 
  -1  -4   1       64.46       68.88      4.44 o 
   0  -4   1      140.71      136.67      6.24 o 
   1  -4   1     7880.78     8968.78    166.38 o 
   2  -4   1    11455.78    12553.41    288.26 o 
   3  -4   1        1.60       -1.62      3.46 o 
   4  -4   1      437.46      349.81     41.19 o 
   5  -4   1       52.50       46.82      7.86 o 
   6  -4   1       18.36       24.62      6.75 o 
   7  -4   1        2.94        4.48      8.44 o 
   8  -4   1      153.10      160.73     23.97 o 
   9  -4   1       39.00       48.94     16.72 o 
  -9  -3   1      134.32      125.46     24.09 o 
  -8  -3   1        2.65       -5.90     10.82 o 
  -7  -3   1      971.94      866.54     49.38 o 
  -6  -3   1     1449.97     1529.63     46.14 o 
  -5  -3   1      637.54      610.64     17.77 o 
  -4  -3   1      423.01      371.88     15.92 o 
  -3  -3   1      224.24      279.07     18.05 o 
  -2  -3   1     1757.17     1862.57     37.87 o 
  -1  -3   1     1956.63     2214.42     53.40 o 
   0  -3   1       16.96       20.44     11.16 o 
   1  -3   1     1234.65     1277.71     26.47 o 
   2  -3   1      667.76      768.93     23.54 o 
   3  -3   1     1618.67     1706.60     35.47 o 
   4  -3   1        0.73        1.94      2.67 o 
   5  -3   1      949.35      987.42     32.17 o 
   6  -3   1       73.46       73.97      9.08 o 
   7  -3   1        2.14        5.23      8.48 o 
   8  -3   1       43.74       41.57     13.31 o 
   9  -3   1      186.58      187.68     27.26 o 
  -9  -2   1        5.73       15.61     12.60 o 
  -8  -2   1      139.18      169.25     23.70 o 
  -7  -2   1      230.58      218.86     15.36 o 
  -6  -2   1      988.89     1063.19     34.95 o 
  -5  -2   1      515.50      514.43     15.87 o 
  -4  -2   1     2159.00     2199.90     45.89 o 
  -3  -2   1      907.77      825.16     20.26 o 
  -2  -2   1       96.01       99.54      4.59 o 
  -1  -2   1        7.41       10.23      1.69 o 
   0  -2   1      771.67      809.12     17.00 o 
   1  -2   1    32506.56    38113.58    855.12 o 
   2  -2   1       33.77       36.33      2.73 o 
   3  -2   1        3.64        4.21      3.89 o 
   4  -2   1     3759.57     3937.49     80.61 o 
   5  -2   1       10.58        8.68      3.27 o 
   6  -2   1      922.80      872.73     29.70 o 
   7  -2   1       11.45       28.29     11.25 o 
   8  -2   1       35.45       42.12     13.71 o 
   9  -2   1      379.15      381.10     35.63 o 
  -9  -1   1       37.65       50.17     15.34 o 
  -8  -1   1       58.81       70.79     10.92 o 
  -7  -1   1      564.19      562.01     24.78 o 
  -6  -1   1       79.26       80.09      6.92 o 
  -5  -1   1      399.42      387.19     13.01 o 
  -4  -1   1      220.21      197.64      8.33 o 
  -3  -1   1      843.20      995.42     34.60 o 
  -2  -1   1       83.52      108.53      4.66 o 
  -1  -1   1       88.79       93.58      4.99 o 
   0  -1   1    15819.85    17563.17    394.14 o 
   1  -1   1      549.83      702.03     14.93 o 
   2  -1   1     3220.55     3446.84     65.24 o 
   3  -1   1     1065.40     1205.18     25.93 o 
   4  -1   1     1518.07     1555.33     33.61 o 
   5  -1   1      823.17      795.85     20.65 o 
   6  -1   1      145.93      146.14      8.70 o 
   7  -1   1      247.72      262.65     24.73 o 
   8  -1   1       61.87       83.42     16.84 o 
   9  -1   1       48.83       41.01     14.31 o 
  10  -1   1       52.35       89.40     20.13 o 
  -9   0   1        2.21        9.31     10.66 o 
  -8   0   1     1071.07      940.82     35.49 o 
  -7   0   1       13.16       22.35     11.23 o 
  -6   0   1      170.37      164.84     13.65 o 
  -5   0   1      237.55      215.89      9.48 o 
  -4   0   1     1611.13     1489.28     41.33 o 
  -3   0   1     1801.98     1738.30     35.78 o 
  -2   0   1     8162.75     8426.90    155.45 o 
  -1   0   1     6212.18     5364.18    120.00 o 
   1   0   1     4831.64     5064.83    301.27 o 
   2   0   1     1161.83     1300.00     26.21 o 
   3   0   1      142.58      140.66      5.95 o 
   4   0   1      136.80      182.73      7.54 o 
   5   0   1       19.42       39.19      4.50 o 
   6   0   1     1106.33     1041.72     34.08 o 
   7   0   1      221.17      242.08     15.92 o 
   8   0   1     1403.07     1389.59     66.34 o 
   9   0   1       14.39       15.26     11.02 o 
  10   0   1      100.67      137.03     23.38 o 
  -9   1   1      337.71      336.01     31.78 o 
  -8   1   1        0.63       17.59      9.59 o 
  -7   1   1      267.38      296.95     17.88 o 
  -6   1   1       23.35       25.64      5.07 o 
  -5   1   1      597.02      584.20     17.13 o 
  -4   1   1      187.00      192.92     11.47 o 
  -3   1   1      590.30      594.61     15.10 o 
  -2   1   1      105.11      101.14      4.75 o 
  -1   1   1     5661.46     4962.46    198.92 o 
   0   1   1     2900.91     2524.12    185.18 o 
   1   1   1      927.18     1005.32     35.39 o 
   2   1   1      181.41      197.00      5.80 o 
   3   1   1       23.55       16.61      2.65 o 
   4   1   1      217.16      174.93      7.87 o 
   5   1   1      467.35      481.06     16.57 o 
   6   1   1      761.72      757.07     27.58 o 
   7   1   1     1283.05     1253.60     53.89 o 
   8   1   1        1.84        9.15      6.56 o 
   9   1   1       33.48       29.84     12.64 o 
  10   1   1        0.25       19.26     11.53 o 
  -9   2   1      118.65      108.62     19.77 o 
  -8   2   1       11.51        9.55      9.75 o 
  -7   2   1       61.63       69.43     14.62 o 
  -6   2   1     1207.01     1149.12     29.41 o 
  -5   2   1      109.06      112.59      7.54 o 
  -4   2   1     3651.00     3587.48     88.45 o 
  -3   2   1       64.38       73.82      4.87 o 
  -2   2   1     7274.53     7694.57    142.84 o 
  -1   2   1     2296.20     2467.98     47.27 o 
   0   2   1      778.19      854.62     17.47 o 
   1   2   1     3479.97     3515.61    138.58 o 
   2   2   1       12.61        4.13      2.07 o 
   3   2   1     1496.20     1583.10     36.09 o 
   4   2   1      223.68      358.74     10.89 o 
   5   2   1       42.72       23.59      3.77 o 
   6   2   1      174.75      174.38     12.91 o 
   7   2   1      378.70      366.80     18.94 o 
   8   2   1       20.26       30.21      8.15 o 
   9   2   1       43.14       50.43     14.68 o 
  -9   3   1       10.59       21.76     12.17 o 
  -8   3   1        1.03       16.21     10.22 o 
  -7   3   1       13.28       49.46     13.31 o 
  -6   3   1      376.25      418.73     19.40 o 
  -5   3   1     1712.93     1719.28     38.79 o 
  -4   3   1        2.18        4.77      3.60 o 
  -3   3   1      802.11      786.09     18.91 o 
  -2   3   1     1253.12     1314.12     27.79 o 
  -1   3   1     9278.39    10116.21    186.14 o 
   0   3   1    14928.53    15996.43    353.71 o 
   1   3   1       98.62      124.23      5.08 o 
   2   3   1     3698.82     4311.24     81.65 o 
   3   3   1     2129.14     2471.89     49.30 o 
   4   3   1      265.98      295.00      9.75 o 
   5   3   1      121.13      126.53      6.91 o 
   6   3   1     2058.77     2069.81     58.36 o 
   7   3   1       30.00       29.83      9.31 o 
   8   3   1       94.68      100.61     12.80 o 
   9   3   1       86.95       76.32     18.63 o 
  10   3   1       22.38       26.63     13.95 o 
  -9   4   1        8.34        7.17     11.37 o 
  -8   4   1      111.53      112.70     20.01 o 
  -7   4   1       18.66       28.59      7.66 o 
  -6   4   1      312.40      277.51     16.11 o 
  -5   4   1      115.40       88.61      9.77 o 
  -4   4   1     1829.58     1838.60     40.07 o 
  -3   4   1     1834.50     1932.45     40.31 o 
  -2   4   1     5224.47     5598.28    105.85 o 
  -1   4   1     1848.55     2006.43     40.25 o 
   0   4   1      140.04      157.72      6.35 o 
   1   4   1        4.19       -0.62      2.36 o 
   2   4   1      424.98      452.74     12.30 o 
   3   4   1     2242.40     2294.31     46.73 o 
   4   4   1      346.26      341.19     13.36 o 
   5   4   1     2395.10     2573.26     68.36 o 
   6   4   1      251.59      283.28     30.12 o 
   7   4   1      504.43      499.88     22.77 o 
   8   4   1       20.97       49.93     15.02 o 
   9   4   1       96.03      119.44     22.63 o 
  10   4   1       64.22       62.37     17.48 o 
  -9   5   1       49.09       41.13     14.74 o 
  -8   5   1       65.68       67.41     16.92 o 
  -7   5   1      380.53      358.09     23.60 o 
  -6   5   1      145.94      148.83     13.67 o 
  -5   5   1      585.43      576.88     24.00 o 
  -4   5   1      301.76      365.15     17.51 o 
  -3   5   1     1085.06      959.02     22.55 o 
  -2   5   1      762.29      854.80     20.05 o 
  -1   5   1     1362.06     1380.20     29.62 o 
   0   5   1       47.60       71.48      4.93 o 
   1   5   1       66.00       91.12      7.23 o 
   2   5   1     1235.58     1288.20     28.45 o 
   3   5   1     1153.07     1240.10     27.94 o 
   4   5   1      758.52      764.39     19.80 o 
   5   5   1      549.70      526.73     20.81 o 
   6   5   1      242.78      242.35     14.54 o 
   7   5   1        3.77        1.03      8.76 o 
   8   5   1        5.13        3.61     10.78 o 
   9   5   1       63.35       80.37     19.66 o 
  -8   6   1       35.23       37.37     14.66 o 
  -7   6   1      827.26      770.18     31.89 o 
  -6   6   1      344.66      323.55     19.73 o 
  -5   6   1      682.78      655.34     26.69 o 
  -4   6   1       58.84       60.86     16.80 o 
  -3   6   1        5.39       -5.46      3.96 o 
  -2   6   1       33.73       96.30     13.20 o 
  -1   6   1      312.15      313.56     10.19 o 
   0   6   1     1919.93     1797.12     38.26 o 
   1   6   1      513.36      550.71     15.61 o 
   2   6   1      136.05      107.05      6.63 o 
   3   6   1      221.68      291.13     10.51 o 
   4   6   1     1367.90     1397.39     33.02 o 
   5   6   1      499.79      506.95     28.89 o 
   6   6   1      234.21      206.62     24.41 o 
   7   6   1      293.46      250.92     28.53 o 
   8   6   1      106.35      108.54     21.80 o 
   9   6   1       90.11      131.88     23.94 o 
  -8   7   1       90.07       82.35     18.90 o 
  -7   7   1       26.01       38.06     13.71 o 
  -6   7   1       29.77       33.51      8.27 o 
  -5   7   1        3.11       14.36      8.94 o 
  -4   7   1       88.74      130.23     12.78 o 
  -3   7   1      151.21      119.69     11.57 o 
  -2   7   1       93.33      102.30     10.28 o 
  -1   7   1      772.79      723.94     18.99 o 
   0   7   1        3.47       -0.25      4.46 o 
   1   7   1     3029.70     3175.62     64.67 o 
   2   7   1       34.18       28.89      4.59 o 
   3   7   1      265.20      247.40     19.60 o 
   4   7   1      222.41      214.33      9.74 o 
   5   7   1       41.86       32.49     11.14 o 
   6   7   1      444.88      405.43     31.07 o 
   7   7   1      137.01      126.73     22.83 o 
   8   7   1      507.82      557.88     43.04 o 
   9   7   1       15.77        5.35     12.32 o 
  -8   8   1       19.96       12.92     13.12 o 
  -7   8   1       61.93       69.97     12.14 o 
  -6   8   1        0.91       -4.18      6.05 o 
  -5   8   1      283.99      314.28     20.46 o 
  -4   8   1       32.73       40.49      8.83 o 
  -3   8   1      785.76      768.81     56.25 o 
  -2   8   1      324.77      335.90     18.17 o 
  -1   8   1      694.58      679.31     48.45 o 
   0   8   1     3277.06     3174.38    168.82 o 
   1   8   1       29.53       38.62      9.28 o 
   2   8   1     1026.40      976.76     25.79 o 
   3   8   1       85.80       96.81      7.32 o 
   4   8   1      131.39      171.19     13.22 o 
   5   8   1       77.43       79.77     16.29 o 
   6   8   1        9.92       37.05     12.68 o 
   7   8   1      410.65      349.99     34.99 o 
   8   8   1       95.04       62.53     19.02 o 
   9   8   1       88.67      139.01     26.47 o 
  -7   9   1        5.48       14.66      8.46 o 
  -6   9   1      146.76      124.50     15.67 o 
  -5   9   1        4.37       -7.45      7.57 o 
  -4   9   1      292.67      250.69     18.61 o 
  -3   9   1      127.04      146.46     14.17 o 
  -2   9   1       31.49       37.40      8.23 o 
  -1   9   1      442.50      437.57     40.94 o 
   0   9   1      431.59      405.48     18.99 o 
   1   9   1      716.24      678.27     20.57 o 
   2   9   1       46.66       42.87      6.66 o 
   3   9   1     1621.92     1532.86    177.20 o 
   4   9   1        0.58        2.43      5.33 o 
   5   9   1      301.59      358.04     31.39 o 
   6   9   1      254.01      230.28     27.86 o 
   7   9   1      145.08      132.63     23.78 o 
   8   9   1       43.85       60.12     17.08 o 
  -6  10   1        4.76       14.57      8.53 o 
  -5  10   1      413.78      456.26     26.00 o 
  -4  10   1      336.52      360.46     30.55 o 
  -3  10   1      176.79      198.86     39.65 o 
  -2  10   1       56.17       49.77     12.46 o 
  -1  10   1     1039.63     1090.78     38.08 o 
   0  10   1        9.39        0.79      5.52 o 
   1  10   1      524.32      485.18     17.01 o 
   2  10   1      359.53      331.04     17.96 o 
   3  10   1        0.25        1.62      5.88 o 
   4  10   1      499.28      492.16     40.18 o 
   5  10   1      392.79      374.48     32.34 o 
   6  10   1      454.53      380.51     34.67 o 
   7  10   1       89.04       89.32     19.22 o 
   8  10   1        5.88       -9.23     11.53 o 
  -6  11   1       93.60       97.73     14.45 o 
  -5  11   1       16.70       31.06     10.90 o 
  -4  11   1       17.24       13.18      8.15 o 
  -3  11   1        4.11       13.10      7.58 o 
  -2  11   1      256.25      263.64     19.21 o 
  -1  11   1        0.64       -0.91      6.25 o 
   0  11   1       29.68       51.65     11.99 o 
   1  11   1      153.77      156.02     13.67 o 
   2  11   1      111.70      107.76     12.07 o 
   3  11   1      161.76      199.21     15.88 o 
   4  11   1        0.29       23.18     10.78 o 
   5  11   1      531.00      485.44     35.90 o 
   6  11   1        3.86       13.87     11.02 o 
   7  11   1       46.70       79.34     19.85 o 
  -5  12   1       82.14      109.96     16.05 o 
  -4  12   1        4.61       17.07      8.58 o 
  -3  12   1      109.26      122.92     15.72 o 
  -2  12   1       65.65       80.66     12.34 o 
  -1  12   1      135.61      185.90     32.73 o 
   0  12   1        3.71       21.92      7.58 o 
   1  12   1      117.12      114.76     20.05 o 
   2  12   1      137.53      113.49     19.85 o 
   3  12   1       11.63       20.71      8.80 o 
   4  12   1      534.51      537.43     37.13 o 
   5  12   1       25.21       36.66     13.83 o 
   6  12   1      165.46      208.52     28.89 o 
  -4  13   1       23.25       37.06     10.62 o 
  -3  13   1        1.30       15.20      8.76 o 
  -2  13   1      170.86      144.12     44.22 o 
  -1  13   1        4.43       13.20     13.95 o 
   0  13   1      274.47      295.19     33.09 o 
   1  13   1        0.14       -1.15     11.85 o 
   2  13   1       52.71       74.70     17.79 o 
   3  13   1      138.23      147.61     22.83 o 
   4  13   1       24.12       19.18     11.45 o 
   5  13   1       67.80       28.77     13.35 o 
  -2  14   1        2.89       19.10     14.70 o 
  -1  14   1      163.89      167.55     27.86 o 
   0  14   1        0.08       -2.93     11.41 o 
   1  14   1      170.70      218.39     29.68 o 
   2  14   1        0.14       16.21     13.79 o 
   3  14   1        3.82       18.39     14.54 o 
   1  15   1        9.67       -2.89     14.19 o 
  -3 -13   2       42.46       50.45     17.48 o 
  -2 -13   2      263.31      291.38     33.84 o 
  -1 -13   2       71.20      110.72     22.98 o 
   0 -13   2       51.67       55.68     17.00 o 
   1 -13   2        0.61        8.88     13.79 o 
   2 -13   2        5.97       13.24     12.56 o 
  -5 -12   2       48.27       60.71     17.40 o 
  -4 -12   2       22.01       45.74     10.78 o 
  -3 -12   2       23.37       17.71     13.87 o 
  -2 -12   2        2.14       13.35     13.87 o 
  -1 -12   2       78.29       76.16     20.13 o 
   0 -12   2       14.76       17.48     12.84 o 
   1 -12   2       59.65       63.60     18.27 o 
   2 -12   2       59.73       61.90     17.44 o 
   3 -12   2       12.11       37.41     15.02 o 
   4 -12   2       60.67       64.30     12.44 o 
  -6 -11   2      158.57      179.75     28.02 o 
  -5 -11   2       47.13       39.59     15.02 o 
  -4 -11   2       44.66       50.57     10.86 o 
  -3 -11   2      238.26      219.69     18.35 o 
  -2 -11   2       54.67       49.30     16.05 o 
  -1 -11   2        0.15       19.30     12.92 o 
   0 -11   2       88.46      124.07     22.27 o 
   1 -11   2       94.58      137.87     24.37 o 
   2 -11   2       90.78       95.74     20.01 o 
   3 -11   2        0.79        8.84      7.63 o 
   4 -11   2        1.48        2.13      7.69 o 
   5 -11   2       45.61       77.46     18.61 o 
  -7 -10   2        7.33       34.52     14.82 o 
  -6 -10   2       48.09       66.69     17.71 o 
  -5 -10   2       26.54       29.64     12.72 o 
  -4 -10   2       58.26       70.20     15.10 o 
  -3 -10   2      793.63      810.70     48.58 o 
  -2 -10   2       17.64       13.43      6.51 o 
  -1 -10   2       47.80       54.88     15.97 o 
   0 -10   2       77.41       85.72     18.78 o 
   1 -10   2      385.24      439.08     36.22 o 
   2 -10   2        1.04       12.25     13.59 o 
   3 -10   2       48.53       54.13     10.80 o 
   4 -10   2        3.97       36.02     13.67 o 
   5 -10   2       44.89       57.76     11.86 o 
   6 -10   2        4.04        7.66      8.70 o 
  -7  -9   2      156.92      199.21     30.75 o 
  -6  -9   2       77.85       69.94     17.91 o 
  -5  -9   2        1.67       18.55     11.21 o 
  -4  -9   2      233.23      289.84     19.65 o 
  -3  -9   2      148.67      138.11     13.79 o 
  -2  -9   2      622.53      609.26     25.67 o 
  -1  -9   2      188.15      203.10     30.41 o 
   0  -9   2      279.82      294.28     28.02 o 
   1  -9   2        0.24       -2.13      5.38 o 
   2  -9   2        3.84       12.70      8.68 o 
   3  -9   2        0.42        6.57      6.83 o 
   4  -9   2      606.05      508.62     25.40 o 
   5  -9   2       34.93       26.94      9.00 o 
   6  -9   2       12.20        6.64      8.18 o 
   7  -9   2       31.68       39.30     11.97 o 
  -8  -8   2      118.91      159.78     28.18 o 
  -7  -8   2       76.74       67.92     18.23 o 
  -6  -8   2       39.72       25.24     11.85 o 
  -5  -8   2      132.16      164.10     24.01 o 
  -4  -8   2     1573.93     1694.63     52.49 o 
  -3  -8   2       71.39       56.52     14.60 o 
  -2  -8   2      274.86      229.95     23.92 o 
  -1  -8   2     1113.47     1082.55     35.50 o 
   0  -8   2       23.49       14.25      5.54 o 
   1  -8   2        6.93        8.62      5.62 o 
   2  -8   2      159.00      168.70     13.79 o 
   3  -8   2      962.04      984.21     35.49 o 
   4  -8   2      219.88      243.90     26.25 o 
   5  -8   2      300.09      335.26     25.38 o 
   6  -8   2       60.13       67.11     15.87 o 
   7  -8   2        6.82       18.10      8.96 o 
  -8  -7   2       96.54       95.07     23.14 o 
  -7  -7   2       14.77        6.66     10.22 o 
  -6  -7   2       88.43       78.19     17.83 o 
  -5  -7   2      659.11      721.13     29.29 o 
  -4  -7   2      160.62      188.68     22.39 o 
  -3  -7   2      761.88      776.64     28.93 o 
  -2  -7   2      462.59      429.75     34.79 o 
  -1  -7   2      220.18      237.03     10.31 o 
   0  -7   2      342.78      297.70     13.03 o 
   1  -7   2      277.53      318.83     36.74 o 
   2  -7   2      618.88      573.98     23.41 o 
   3  -7   2      423.08      446.57     20.71 o 
   4  -7   2        4.78        9.23      6.17 o 
   5  -7   2      174.87      200.71     16.38 o 
   6  -7   2       11.03        7.55      7.58 o 
   7  -7   2      245.10      242.36     30.08 o 
   8  -7   2        3.31       12.88     13.55 o 
  -9  -6   2      198.73      249.46     35.98 o 
  -8  -6   2       48.75       81.63     20.96 o 
  -7  -6   2      229.87      296.85     33.37 o 
  -6  -6   2        3.90       23.62     11.41 o 
  -5  -6   2       49.09       47.90      9.18 o 
  -4  -6   2      179.51      168.82     13.50 o 
  -3  -6   2      102.65      117.58     18.84 o 
  -2  -6   2      773.15      755.54     31.06 o 
  -1  -6   2        7.70        0.13      2.84 o 
   0  -6   2       69.40       53.08      5.24 o 
   1  -6   2       77.37       68.34      8.50 o 
   2  -6   2     3555.10     3264.95    194.55 o 
   3  -6   2     2356.06     2473.34     67.49 o 
   4  -6   2      146.53      150.48     13.11 o 
   5  -6   2      790.98      727.89     29.15 o 
   6  -6   2      685.18      552.66     25.65 o 
   7  -6   2      187.20      194.97     26.55 o 
   8  -6   2       30.77       29.13     14.11 o 
  -9  -5   2        6.05        3.92     13.91 o 
  -8  -5   2       13.89       12.21     13.35 o 
  -7  -5   2        9.44       21.04     13.71 o 
  -6  -5   2      177.83      150.74     22.59 o 
  -5  -5   2      986.32     1043.01     35.23 o 
  -4  -5   2       74.16       91.90     10.01 o 
  -3  -5   2     1264.78     1176.20     80.86 o 
  -2  -5   2      478.08      568.57     15.28 o 
  -1  -5   2     1469.57     1483.88     32.64 o 
   0  -5   2       73.91       75.67      5.36 o 
   1  -5   2      300.66      312.11     20.19 o 
   2  -5   2     3989.39     4055.79    100.65 o 
   3  -5   2        2.62        2.22      8.44 o 
   4  -5   2      420.13      410.75     32.99 o 
   5  -5   2        6.56       20.46      6.06 o 
   6  -5   2      391.38      361.93     19.26 o 
   7  -5   2      193.59      184.35     24.69 o 
   8  -5   2       38.93       52.43     16.17 o 
   9  -5   2       18.00       20.96     12.76 o 
  -9  -4   2       31.56       45.73     17.32 o 
  -8  -4   2       69.12       67.13     19.10 o 
  -7  -4   2      290.93      343.65     33.25 o 
  -6  -4   2     1240.15     1278.48     63.25 o 
  -5  -4   2      470.11      432.60     41.53 o 
  -4  -4   2      281.09      276.18     10.14 o 
  -3  -4   2      985.32     1081.87     25.15 o 
  -2  -4   2       74.52      114.88      5.16 o 
  -1  -4   2      235.93      220.16      7.62 o 
   0  -4   2     1235.56     1230.08     26.70 o 
   1  -4   2     5895.15     6275.37    118.11 o 
   2  -4   2     3614.70     3636.25     93.05 o 
   3  -4   2      738.78      801.28     26.74 o 
   4  -4   2        7.81       14.20      9.27 o 
   5  -4   2       78.63       78.66     24.37 o 
   6  -4   2      166.08      169.58     13.56 o 
   7  -4   2      239.94      255.80     26.67 o 
   8  -4   2       19.13       42.40     13.51 o 
   9  -4   2      170.69      217.76     29.52 o 
  -9  -3   2        0.03       -2.18     11.93 o 
  -8  -3   2      114.13      103.90     21.83 o 
  -7  -3   2      122.50      123.12     21.60 o 
  -6  -3   2       43.63       55.99     14.94 o 
  -5  -3   2      255.43      246.35     16.26 o 
  -4  -3   2      953.55     1028.33     35.75 o 
  -3  -3   2     1115.91      990.43     26.59 o 
  -2  -3   2      697.56      792.15     18.02 o 
  -1  -3   2      389.24      423.20     14.08 o 
   0  -3   2      175.57      184.61      6.57 o 
   1  -3   2    12685.34    14610.79    268.16 o 
   2  -3   2     3846.49     4356.17    104.57 o 
   3  -3   2      975.13     1044.51     23.88 o 
   4  -3   2      308.49      331.18     10.64 o 
   5  -3   2        0.70        1.22      3.91 o 
   6  -3   2       12.99       12.11      5.45 o 
   7  -3   2       38.16       43.19     12.72 o 
   8  -3   2      259.31      308.46     31.19 o 
   9  -3   2      352.90      356.61     35.59 o 
  -9  -2   2      100.33      122.73     23.78 o 
  -8  -2   2       63.42       77.71     18.35 o 
  -7  -2   2      325.56      362.48     31.74 o 
  -6  -2   2      159.29      162.34     15.47 o 
  -5  -2   2      198.69      228.47      9.91 o 
  -4  -2   2      622.08      614.91     16.72 o 
  -3  -2   2     4360.54     4871.23     93.25 o 
  -2  -2   2      600.15      534.61     12.93 o 
  -1  -2   2      388.92      426.60     17.87 o 
   0  -2   2      560.82      530.79     12.51 o 
   1  -2   2    29854.82    34250.01    622.82 o 
   2  -2   2    11227.55    11889.85    218.81 o 
   3  -2   2     1005.00     1046.61     23.30 o 
   4  -2   2     2022.17     2091.76     43.43 o 
   5  -2   2      276.60      240.35     14.67 o 
   6  -2   2        3.37        0.24     10.05 o 
   7  -2   2      190.95      201.43     23.30 o 
   8  -2   2        2.53       18.59     11.69 o 
   9  -2   2      260.45      298.00     32.38 o 
  -9  -1   2        0.48       -4.44     11.25 o 
  -8  -1   2      545.67      507.63     37.01 o 
  -7  -1   2      101.62      124.16     12.48 o 
  -6  -1   2      134.78      118.68      8.43 o 
  -5  -1   2        4.45        2.25      3.24 o 
  -4  -1   2     2640.51     2679.71     54.66 o 
  -3  -1   2      779.28      848.57     20.09 o 
  -2  -1   2      321.70      340.40      9.45 o 
  -1  -1   2      191.57      156.98     18.55 o 
   0  -1   2     4498.23     4860.47     90.32 o 
   1  -1   2       37.65       34.65      2.64 o 
   2  -1   2       20.14        7.56      2.27 o 
   3  -1   2     1413.11     1595.25     33.06 o 
   4  -1   2       58.63       64.25      5.65 o 
   5  -1   2      792.32      802.01     27.28 o 
   6  -1   2       32.25       29.91      6.62 o 
   7  -1   2       97.47       97.48     16.41 o 
   8  -1   2     1486.17     1478.28     70.62 o 
   9  -1   2       11.07       14.03     12.76 o 
  10  -1   2       70.29       94.51     20.01 o 
  -8   0   2       34.08       39.55      9.39 o 
  -7   0   2      150.33      157.65     13.58 o 
  -6   0   2        3.99        2.23      3.70 o 
  -5   0   2      817.50      852.68     27.03 o 
  -4   0   2      151.54      152.38      7.52 o 
  -3   0   2      139.35       79.12      9.16 o 
  -2   0   2        4.04       16.81      2.81 o 
  -1   0   2     5618.02     5531.33    102.67 o 
   0   0   2     7778.27     8627.32    194.34 o 
   1   0   2        4.68        2.80      1.84 o 
   2   0   2      739.92      713.02     15.75 o 
   3   0   2      256.79      255.98      8.14 o 
   4   0   2     2187.27     2154.85     44.12 o 
   5   0   2       27.54       19.91      3.44 o 
   6   0   2      428.83      356.24     24.55 o 
   7   0   2     1475.36     1437.44     44.74 o 
   8   0   2      312.87      315.68     29.09 o 
   9   0   2        1.85       -9.51     10.07 o 
  10   0   2        0.20      -14.50      9.83 o 
  -9   1   2      277.35      254.25     27.98 o 
  -8   1   2        5.21       20.96     10.26 o 
  -7   1   2        0.68       -0.56      5.20 o 
  -6   1   2     1103.62     1057.23     58.50 o 
  -5   1   2      214.70      232.33     11.22 o 
  -4   1   2     2495.71     2743.39     55.92 o 
  -3   1   2     1426.01     1500.25     32.10 o 
  -2   1   2     1113.92     1045.82     22.68 o 
  -1   1   2     1811.84     2028.14     39.51 o 
   0   1   2      782.11      918.69     18.62 o 
   1   1   2     6669.12     7103.17    160.95 o 
   2   1   2     3279.44     3685.62     69.62 o 
   3   1   2       79.56       72.90      7.51 o 
   4   1   2      103.09      114.69      5.65 o 
   5   1   2      622.83      728.61     18.71 o 
   6   1   2      276.31      305.04     15.85 o 
   7   1   2     1084.31     1134.89     37.93 o 
   8   1   2       16.61       13.46      7.15 o 
   9   1   2        4.42       19.58     10.46 o 
  10   1   2       12.15       22.03     14.46 o 
  -9   2   2        1.77        9.23     10.46 o 
  -8   2   2       63.09       73.99     16.33 o 
  -7   2   2      256.08      232.83     16.18 o 
  -6   2   2      368.10      358.46     14.08 o 
  -5   2   2     2728.40     2741.17     57.49 o 
  -4   2   2       47.29       65.23      5.61 o 
  -3   2   2      564.03      447.86     12.86 o 
  -2   2   2      758.74      772.61     17.98 o 
  -1   2   2      202.38      246.17      8.85 o 
   0   2   2      273.38      281.39      7.49 o 
   1   2   2     1766.83     1844.73     35.79 o 
   2   2   2    10265.83    11427.97    259.04 o 
   3   2   2      191.64      241.75     10.75 o 
   4   2   2      685.71      594.03     15.03 o 
   5   2   2      146.66      160.89      7.20 o 
   6   2   2     1154.82     1068.79     35.08 o 
   7   2   2      127.37      122.47     12.50 o 
   8   2   2      449.93      390.98     21.08 o 
   9   2   2       52.73       73.50     22.47 o 
  10   2   2        9.94        9.19     11.06 o 
  -9   3   2        2.74       11.14     11.37 o 
  -8   3   2       58.10       59.68     15.10 o 
  -7   3   2       52.74       55.71     11.10 o 
  -6   3   2      556.80      539.67     17.87 o 
  -5   3   2      199.46      202.63      9.90 o 
  -4   3   2      618.56      574.60     21.66 o 
  -3   3   2       84.35      103.77      6.72 o 
  -2   3   2     2188.91     2369.30     47.42 o 
  -1   3   2       17.13       10.55      2.54 o 
   0   3   2      661.29      650.64     14.88 o 
   1   3   2     1293.68     1309.05     35.97 o 
   2   3   2      972.33     1082.91     22.98 o 
   3   3   2      655.11      705.19     16.43 o 
   4   3   2      203.91      192.77      6.95 o 
   5   3   2      472.80      540.97     21.85 o 
   6   3   2      191.80      204.17     38.40 o 
   7   3   2      287.60      279.31     17.51 o 
   8   3   2      126.56      123.85     28.23 o 
   9   3   2      303.42      303.23     21.02 o 
  -9   4   2        7.29       -3.33      9.51 o 
  -8   4   2       15.35        4.72      9.71 o 
  -7   4   2       14.39       23.19      7.22 o 
  -6   4   2      819.83      762.68     28.99 o 
  -5   4   2       66.85       65.72      8.84 o 
  -4   4   2     1576.14     1649.05     36.77 o 
  -3   4   2      828.17      767.03     19.31 o 
  -2   4   2       34.61       55.04      4.27 o 
  -1   4   2       65.32       66.75      8.10 o 
   0   4   2      773.29      723.38     21.93 o 
   1   4   2     4976.95     4918.79     92.93 o 
   2   4   2     9677.70    10659.63    197.10 o 
   3   4   2       16.34       11.12      2.79 o 
   4   4   2     3121.20     3265.97     64.86 o 
   5   4   2     1828.52     1795.72    196.28 o 
   6   4   2      684.90      682.64     26.25 o 
   7   4   2      387.83      357.69     26.69 o 
   8   4   2      410.04      418.25     22.10 o 
   9   4   2        0.90       19.14     11.85 o 
  10   4   2       49.85       68.71     18.07 o 
  -9   5   2       15.85        4.20     11.53 o 
  -8   5   2        1.88        2.34     10.07 o 
  -7   5   2       18.78        8.99      8.56 o 
  -6   5   2      303.28      297.59     25.44 o 
  -5   5   2      174.00      154.56     17.32 o 
  -4   5   2     1012.36      947.07     32.00 o 
  -3   5   2     1867.29     1993.49     42.45 o 
  -2   5   2      677.46      719.62     18.11 o 
  -1   5   2       80.87       90.07      6.46 o 
   0   5   2      251.23      221.59      8.24 o 
   1   5   2      110.82      118.17      6.16 o 
   2   5   2      764.94      750.88     18.50 o 
   3   5   2      413.48      391.60     11.88 o 
   4   5   2     1403.88     1530.47     38.80 o 
   5   5   2      893.67      902.38     62.71 o 
   6   5   2      203.44      231.95     14.83 o 
   7   5   2      206.75      213.57     17.85 o 
   8   5   2      111.66      103.03     20.41 o 
   9   5   2       51.10       56.19     17.56 o 
  10   5   2       47.57       57.54     18.66 o 
  -8   6   2        4.58        8.64     11.73 o 
  -7   6   2       10.51       11.52      7.50 o 
  -6   6   2      296.05      283.99     18.67 o 
  -5   6   2        1.04        1.21      4.63 o 
  -4   6   2      737.93      750.45     28.59 o 
  -3   6   2       50.35       43.77      7.52 o 
  -2   6   2      343.48      343.18     11.11 o 
  -1   6   2      814.35      727.54     23.39 o 
   0   6   2        2.57        6.81      3.45 o 
   1   6   2     5365.15     5673.04    108.55 o 
   2   6   2        2.59       10.21      3.20 o 
   3   6   2     4601.94     4686.13     91.17 o 
   4   6   2      258.14      253.51     15.45 o 
   5   6   2      424.58      379.30     17.42 o 
   6   6   2     1030.71     1020.58     67.11 o 
   7   6   2       53.79       82.11     18.03 o 
   8   6   2      159.82      145.59     23.38 o 
   9   6   2       15.74       34.60     15.77 o 
  -8   7   2       20.90       27.26     14.03 o 
  -7   7   2      144.64      108.81     13.92 o 
  -6   7   2       89.19      106.47     23.64 o 
  -5   7   2      361.27      348.81     24.63 o 
  -4   7   2      194.61      169.46     25.40 o 
  -3   7   2      403.21      404.55     19.16 o 
  -2   7   2      245.87      210.90     13.73 o 
  -1   7   2      546.25      518.66     22.82 o 
   0   7   2     2557.43     2714.75     55.82 o 
   1   7   2      632.92      657.85     18.01 o 
   2   7   2      186.21      144.38     11.05 o 
   3   7   2       70.98       61.76      5.79 o 
   4   7   2      591.97      572.95     16.97 o 
   5   7   2      944.99     1014.75     66.95 o 
   6   7   2      352.99      306.36     28.45 o 
   7   7   2     1172.14     1024.74     56.27 o 
   8   7   2        0.61        1.70     11.81 o 
   9   7   2       21.43       27.54     15.34 o 
  -8   8   2        1.27       40.10     14.58 o 
  -7   8   2       65.32       85.65     23.80 o 
  -6   8   2       84.25      123.66     14.63 o 
  -5   8   2       40.96       39.62      9.18 o 
  -4   8   2      400.40      356.85     19.44 o 
  -3   8   2        5.26        3.44      5.21 o 
  -2   8   2       63.35       64.17     13.65 o 
  -1   8   2     1291.52     1265.07     29.84 o 
   0   8   2     3898.50     4122.49     82.32 o 
   1   8   2      209.27      186.45      9.58 o 
   2   8   2      356.54      405.75     14.19 o 
   3   8   2      861.05      859.71     23.17 o 
   4   8   2      656.78      606.97     18.22 o 
   5   8   2     1434.49     1326.11     62.02 o 
   6   8   2      310.03      265.90     26.91 o 
   7   8   2      657.31      593.07     41.45 o 
   8   8   2      127.67      129.74     24.61 o 
   9   8   2        9.28       21.80     13.12 o 
  -7   9   2        5.89       37.21     14.11 o 
  -6   9   2        7.72       14.91      8.08 o 
  -5   9   2      381.60      366.11     61.50 o 
  -4   9   2        0.41        6.43      6.18 o 
  -3   9   2        3.89        5.48      5.95 o 
  -2   9   2      307.34      259.20     17.19 o 
  -1   9   2      843.98      885.85     35.59 o 
   0   9   2      386.11      350.58     13.17 o 
   1   9   2     1983.72     1805.07     58.28 o 
   2   9   2     1481.60     1502.55     44.44 o 
   3   9   2      280.93      270.14     11.93 o 
   4   9   2      566.67      616.33     24.63 o 
   5   9   2        4.24       -2.26      6.93 o 
   6   9   2      293.80      281.52     29.05 o 
   7   9   2       13.99       -2.81      9.07 o 
   8   9   2       73.56       37.88     17.04 o 
  -6  10   2       46.99       76.96     13.52 o 
  -5  10   2       55.15       58.81     12.11 o 
  -4  10   2      106.24      133.35     15.30 o 
  -3  10   2       45.55       46.11      9.57 o 
  -2  10   2      342.42      318.76     46.62 o 
  -1  10   2      259.02      246.41     28.25 o 
   0  10   2      258.32      263.83     29.03 o 
   1  10   2      183.84      170.51     10.52 o 
   2  10   2      295.11      303.04     13.04 o 
   3  10   2      368.12      341.72     13.99 o 
   4  10   2       11.58        6.97      8.04 o 
   5  10   2      375.68      414.47     34.00 o 
   6  10   2        0.40       11.89      8.56 o 
   7  10   2      240.66      251.00     30.12 o 
   8  10   2       17.08       42.16     14.86 o 
  -6  11   2        0.60       16.86     12.46 o 
  -5  11   2       94.73       69.30     16.45 o 
  -4  11   2        5.28       16.20     11.59 o 
  -3  11   2      418.60      410.89     23.90 o 
  -2  11   2      123.93      155.17     15.73 o 
  -1  11   2      777.34      723.53     62.14 o 
   0  11   2       13.47       16.19      6.84 o 
   1  11   2       25.26       29.09      7.66 o 
   2  11   2       10.17       12.64      4.90 o 
   3  11   2        8.70       16.79      6.43 o 
   4  11   2      119.63      126.02     20.13 o 
   5  11   2       49.84       30.24     11.33 o 
   6  11   2      230.93      206.42     27.58 o 
   7  11   2        0.29       -6.54      9.71 o 
  -5  12   2       13.49       22.84      9.71 o 
  -4  12   2      123.37      125.28     15.90 o 
  -3  12   2      258.59      304.47     22.68 o 
  -2  12   2      173.28      218.70     18.87 o 
  -1  12   2       20.93       28.30      8.62 o 
   0  12   2      416.60      447.28     23.24 o 
   1  12   2      882.35      805.62     31.83 o 
   2  12   2       57.50       92.02     18.31 o 
   3  12   2      149.13      144.95     14.21 o 
   4  12   2       35.86       63.72     14.94 o 
   5  12   2      168.45      130.06     22.59 o 
   6  12   2      227.95      226.71     29.36 o 
   7  12   2       82.30       72.24     20.25 o 
  -4  13   2       14.09       25.14      9.23 o 
  -3  13   2       15.22       31.57     20.82 o 
  -2  13   2       23.71       18.62     15.24 o 
  -1  13   2      272.86      273.06     24.81 o 
   0  13   2        6.06        3.97      8.66 o 
   1  13   2      311.98      417.20     36.97 o 
   2  13   2        1.31       14.50     12.44 o 
   3  13   2       12.13       12.05     12.05 o 
   4  13   2       63.33       75.37     16.92 o 
   5  13   2      153.10      130.06     21.32 o 
   6  13   2       38.20       74.94     18.70 o 
  -3  14   2       34.08       51.15     18.01 o 
  -2  14   2       86.02       80.90     17.97 o 
  -1  14   2       49.21       75.37     19.62 o 
   0  14   2      205.60      179.40     27.66 o 
   1  14   2       25.06       44.03     16.37 o 
   2  14   2      118.32       95.82     21.56 o 
   5  14   2       41.89       76.52     17.71 o 
  -1  15   2       68.52       86.47     21.83 o 
   0  15   2       31.60       54.69     18.31 o 
   1  15   2       83.08       88.41     21.00 o 
   2  15   2       49.69       61.98     19.85 o 
  -3 -13   3       27.08       55.72     18.59 o 
  -2 -13   3        7.09       22.15     14.58 o 
  -1 -13   3       42.66       56.98     19.97 o 
   0 -13   3       30.92       65.31     19.10 o 
   1 -13   3       24.23        8.96     14.31 o 
   2 -13   3       20.61       53.74     16.49 o 
  -4 -12   3       30.39       30.87     15.42 o 
  -3 -12   3       81.41       77.04     20.45 o 
  -2 -12   3      431.82      521.11     40.90 o 
  -1 -12   3        2.03       16.84     12.88 o 
   0 -12   3       59.69       81.04     21.48 o 
   1 -12   3       70.16       87.97     20.21 o 
   2 -12   3       44.60       70.54     17.44 o 
   3 -12   3        7.17       45.89     13.55 o 
  -5 -11   3        1.55       13.91     12.52 o 
  -4 -11   3        1.70        5.48      7.97 o 
  -3 -11   3       84.74       75.25     19.50 o 
  -2 -11   3      122.70      137.94     23.62 o 
  -1 -11   3       19.53       21.52     13.24 o 
   0 -11   3      107.22      122.01     22.59 o 
   1 -11   3       75.67       39.87     14.74 o 
   2 -11   3       90.84       99.66     19.97 o 
   3 -11   3       22.31       37.92     14.86 o 
   4 -11   3        4.72       18.12      8.82 o 
   5 -11   3       31.37       42.92     25.76 o 
  -6 -10   3        0.33        0.79     11.81 o 
  -5 -10   3        8.98        9.04     10.66 o 
  -4 -10   3       47.06       63.92     19.32 o 
  -3 -10   3       19.46       25.79      8.74 o 
  -2 -10   3        2.91        8.60     11.06 o 
  -1 -10   3       55.19       65.03     16.72 o 
   0 -10   3      541.03      596.20     41.33 o 
   1 -10   3       12.51        8.40     10.62 o 
   2 -10   3      313.69      334.82     32.02 o 
   3 -10   3       27.52       25.87      8.34 o 
   4 -10   3      260.70      268.45     23.04 o 
   5 -10   3       31.96       32.65     14.94 o 
   6 -10   3        1.17        9.54      8.42 o 
  -7  -9   3       13.13       25.64     13.79 o 
  -6  -9   3       14.39       35.11     14.15 o 
  -5  -9   3        3.06       -2.10      9.63 o 
  -4  -9   3      801.04      778.56     32.60 o 
  -3  -9   3      210.64      229.02     42.36 o 
  -2  -9   3       22.32       31.53      8.17 o 
  -1  -9   3       70.61       41.53     13.47 o 
   0  -9   3       11.68       30.08     12.48 o 
   1  -9   3      430.49      474.23     35.27 o 
   2  -9   3        0.14        9.84      5.74 o 
   3  -9   3      880.41      874.04     34.17 o 
   4  -9   3       59.19       61.71     11.38 o 
   5  -9   3        4.19        9.35      7.81 o 
   6  -9   3       15.66       35.71      9.96 o 
  -8  -8   3       53.86       59.76     19.46 o 
  -7  -8   3        1.43       19.06     12.01 o 
  -6  -8   3        5.16        4.79      9.79 o 
  -5  -8   3      298.24      293.08     20.38 o 
  -4  -8   3      199.78      190.17     16.30 o 
  -3  -8   3      804.91      867.95     33.06 o 
  -2  -8   3       96.84       88.16     10.93 o 
  -1  -8   3      155.05      167.68     18.68 o 
   0  -8   3      555.92      578.37     36.54 o 
   1  -8   3      105.61       94.88     10.76 o 
   2  -8   3      808.03      748.36     29.13 o 
   3  -8   3      875.43      761.90     31.74 o 
   4  -8   3      717.32      673.59     29.04 o 
   5  -8   3        2.94        5.51      6.75 o 
   6  -8   3       10.46       12.09     10.76 o 
   7  -8   3       40.49       62.93     19.06 o 
  -8  -7   3       39.52       38.40     17.71 o 
  -7  -7   3       25.92       43.27     15.18 o 
  -6  -7   3       27.03       41.53     14.58 o 
  -5  -7   3       83.49       86.98     13.41 o 
  -4  -7   3       56.54       78.22     19.02 o 
  -3  -7   3       48.95       58.54     12.54 o 
  -2  -7   3      932.67      929.82     32.52 o 
  -1  -7   3      128.43      111.66     14.03 o 
   0  -7   3      229.20      247.38     13.05 o 
   1  -7   3       16.64       29.25     10.11 o 
   2  -7   3      221.94      227.49     15.07 o 
   3  -7   3     1741.07     1552.07     48.16 o 
   4  -7   3       18.84       32.50      8.60 o 
   5  -7   3      138.53      125.03     17.52 o 
   6  -7   3      195.32      165.87     16.24 o 
   7  -7   3       70.74       52.07     16.76 o 
   8  -7   3       12.26       17.32     13.47 o 
  -8  -6   3       32.45       55.60     19.97 o 
  -7  -6   3      133.81      111.00     23.38 o 
  -6  -6   3      506.54      473.43     36.30 o 
  -5  -6   3      302.92      331.76     28.16 o 
  -4  -6   3        5.36       -1.34      9.77 o 
  -3  -6   3      329.15      289.03     16.92 o 
  -2  -6   3        0.18       10.16      5.40 o 
  -1  -6   3      927.98      883.05     22.65 o 
   0  -6   3        1.11        4.28      3.33 o 
   1  -6   3      836.30      794.65     20.62 o 
   2  -6   3     1199.65     1251.16     50.68 o 
   3  -6   3       45.67       28.77      6.77 o 
   4  -6   3      643.35      655.61     26.24 o 
   5  -6   3      195.18      196.79     37.35 o 
   6  -6   3      488.22      489.86     47.36 o 
   7  -6   3        1.53        7.41     10.78 o 
   8  -6   3       39.16       54.41     17.44 o 
  -9  -5   3       29.95       53.66     19.85 o 
  -8  -5   3        6.31        6.90     13.28 o 
  -7  -5   3      290.66      282.75     32.49 o 
  -6  -5   3      909.50      806.63     48.86 o 
  -5  -5   3       21.29       12.50     12.34 o 
  -4  -5   3      675.91      746.35     27.99 o 
  -3  -5   3      202.04      213.99     19.81 o 
  -2  -5   3      741.57      673.45     23.93 o 
  -1  -5   3       31.36       41.40      4.04 o 
   0  -5   3      190.46      187.74     10.37 o 
   1  -5   3       17.58       19.29      3.38 o 
   2  -5   3       93.32       98.22      9.50 o 
   3  -5   3     1257.61     1280.01     39.45 o 
   4  -5   3        1.17       -1.22      5.61 o 
   5  -5   3     1323.26     1273.43     59.22 o 
   6  -5   3        0.02       16.43      7.04 o 
   7  -5   3       56.51       41.01     14.90 o 
   8  -5   3       21.16       18.51     13.20 o 
  -9  -4   3        2.82       16.01     13.91 o 
  -8  -4   3       68.71       59.40     18.51 o 
  -7  -4   3       73.88       93.68     20.53 o 
  -6  -4   3       32.85       25.72     12.32 o 
  -5  -4   3      123.90      127.80     11.93 o 
  -4  -4   3      218.08      213.71     18.55 o 
  -3  -4   3     1810.64     1815.59     62.35 o 
  -2  -4   3      220.72      203.91     12.00 o 
  -1  -4   3      956.15      878.68     24.28 o 
   0  -4   3      108.85      100.29      5.66 o 
   1  -4   3     7557.69     8136.09    152.46 o 
   2  -4   3     4284.28     4953.49     95.15 o 
   3  -4   3     5979.26     6439.04    154.55 o 
   4  -4   3        4.61        4.11      4.31 o 
   5  -4   3      173.17      173.47     17.26 o 
   6  -4   3       12.93       32.43      7.31 o 
   7  -4   3       23.92       29.25     12.68 o 
   8  -4   3      132.56      101.92     19.62 o 
   9  -4   3       38.96       54.29     16.88 o 
  -9  -3   3       52.06       55.12     17.36 o 
  -8  -3   3       21.70       60.71     17.83 o 
  -7  -3   3      619.82      588.55     40.98 o 
  -6  -3   3      230.37      195.03     14.55 o 
  -5  -3   3      388.13      367.18     32.73 o 
  -4  -3   3       71.19       72.87      5.21 o 
  -3  -3   3     2238.16     2367.92     48.41 o 
  -2  -3   3     1750.86     1715.42     45.77 o 
  -1  -3   3      410.86      461.09     16.59 o 
   0  -3   3     1039.73      979.71     21.96 o 
   1  -3   3     2818.54     2887.04     56.66 o 
   2  -3   3     2188.16     2300.26     46.22 o 
   3  -3   3      246.81      215.58      7.69 o 
   4  -3   3      385.06      368.81     19.22 o 
   5  -3   3      208.37      211.09     13.87 o 
   6  -3   3       14.26       27.46      7.45 o 
   7  -3   3       42.48       35.98     12.05 o 
   8  -3   3       13.94       12.17     10.98 o 
   9  -3   3      333.67      349.20     35.86 o 
  -9  -2   3       57.67       54.09     16.17 o 
  -8  -2   3      143.00      182.96     26.79 o 
  -7  -2   3       77.95       71.37     17.16 o 
  -6  -2   3      138.72      180.34     13.86 o 
  -5  -2   3      110.60      118.84      7.58 o 
  -4  -2   3     1281.71     1367.72     31.18 o 
  -3  -2   3     3248.71     3399.81     66.93 o 
  -2  -2   3      582.11      509.05     17.71 o 
  -1  -2   3      785.01      756.63     22.61 o 
   0  -2   3      919.90      922.92     20.26 o 
   1  -2   3       13.36       11.07      2.58 o 
   2  -2   3       51.44       52.69      3.87 o 
   3  -2   3     1127.72     1094.96     34.18 o 
   4  -2   3       16.56       14.97      3.22 o 
   5  -2   3     1337.91     1351.13     31.09 o 
   6  -2   3       34.59       43.79     11.33 o 
   7  -2   3       37.46       38.04     10.82 o 
   8  -2   3      472.98      422.87     33.13 o 
   9  -2   3        0.02        1.98     10.78 o 
  -9  -1   3      137.39      133.03     23.90 o 
  -8  -1   3        2.12        9.35     11.93 o 
  -7  -1   3       18.03        8.80     10.46 o 
  -6  -1   3       34.75       30.57      5.34 o 
  -5  -1   3     1894.67     1710.23     82.15 o 
  -4  -1   3       82.30       80.41      5.90 o 
  -3  -1   3     1876.95     1928.33     40.26 o 
  -2  -1   3      754.79      789.71     23.76 o 
  -1  -1   3     9539.14    10766.78    198.83 o 
   0  -1   3     2414.76     2763.56     53.17 o 
   1  -1   3     1750.83     1875.08     37.24 o 
   2  -1   3     1539.86     1520.03     31.26 o 
   3  -1   3      167.32      162.11      6.81 o 
   4  -1   3     3513.92     3834.16     75.20 o 
   5  -1   3        1.11       -1.56      2.72 o 
   6  -1   3      640.64      632.32     23.65 o 
   7  -1   3      166.72      162.99     21.16 o 
   8  -1   3       95.41      102.20     17.95 o 
   9  -1   3        6.54       13.71     11.21 o 
  10  -1   3        0.08       -2.62     11.10 o 
  -8   0   3      179.96      195.09     25.36 o 
  -7   0   3       74.28       71.24     10.18 o 
  -6   0   3       43.33       48.99      6.43 o 
  -5   0   3      150.10      172.33     10.50 o 
  -4   0   3     3377.37     3464.98     69.49 o 
  -3   0   3     1102.59     1140.41     25.90 o 
  -2   0   3     7616.74     7865.19    146.55 o 
  -1   0   3    36957.48    38567.55    700.96 o 
   0   0   3        5.97        5.66      1.85 o 
   1   0   3      289.84      347.84      9.15 o 
   2   0   3       72.99       61.20      3.85 o 
   3   0   3     1698.97     1811.52     36.98 o 
   4   0   3       49.91       72.12      5.00 o 
   5   0   3      755.77      786.47     20.13 o 
   6   0   3       10.11        9.33      5.07 o 
   7   0   3      446.41      379.10     46.05 o 
   8   0   3        1.51       -3.13      7.93 o 
   9   0   3      126.79      137.43     22.27 o 
  10   0   3        3.76       18.11     13.35 o 
  -8   1   3      201.05      193.85     16.67 o 
  -7   1   3        1.02        0.44      5.42 o 
  -6   1   3       34.12       37.24      6.92 o 
  -5   1   3     1188.57     1177.44     37.06 o 
  -4   1   3      416.75      481.91     14.63 o 
  -3   1   3     1818.19     1900.11     39.95 o 
  -2   1   3     2422.70     2434.30     48.43 o 
  -1   1   3    22261.18    24441.14    445.53 o 
   0   1   3     1708.47     1730.85     34.15 o 
   1   1   3      185.53      156.90      5.41 o 
   2   1   3      182.51      152.96      5.50 o 
   3   1   3      274.04      270.12     10.59 o 
   4   1   3      334.61      251.14     11.65 o 
   5   1   3      137.86      166.29      7.42 o 
   6   1   3     1233.05     1246.15     38.90 o 
   7   1   3      253.19      275.57     23.62 o 
   8   1   3      115.24      132.98     16.31 o 
   9   1   3        1.79        7.57     10.50 o 
  10   1   3       30.27       35.82     15.18 o 
  -9   2   3       45.37       61.66     15.61 o 
  -8   2   3       12.44       13.20      9.59 o 
  -7   2   3        9.57       20.89      5.50 o 
  -6   2   3      532.97      455.75     24.81 o 
  -5   2   3      861.78      894.30     23.82 o 
  -4   2   3      386.77      311.86     12.44 o 
  -3   2   3      221.91      226.36      8.79 o 
  -2   2   3     5633.59     5451.89    125.20 o 
  -1   2   3     4180.08     4539.27     85.80 o 
   0   2   3    11565.19    11379.02    225.05 o 
   1   2   3        2.94       12.09      2.15 o 
   2   2   3     6855.83     7552.13    140.10 o 
   3   2   3     8713.26    10066.91    230.71 o 
   4   2   3      139.55      183.00     10.53 o 
   5   2   3     1934.64     2012.73     54.94 o 
   6   2   3       23.26       35.51      7.10 o 
   7   2   3      269.73      277.15     17.30 o 
   8   2   3      160.77      161.96     19.42 o 
   9   2   3       84.57       86.94     18.35 o 
  10   2   3       46.79       60.59     17.32 o 
  -9   3   3       25.05       48.94     15.34 o 
  -8   3   3       55.89       60.83     14.42 o 
  -7   3   3        0.23       -0.48      5.08 o 
  -6   3   3      326.58      318.19     23.18 o 
  -5   3   3      302.81      295.24     12.13 o 
  -4   3   3      315.10      313.69     18.20 o 
  -3   3   3     2161.45     2348.85     48.66 o 
  -2   3   3     1259.94     1420.03     30.61 o 
  -1   3   3       36.76       33.78      3.56 o 
   0   3   3     1041.41     1178.06     25.03 o 
   1   3   3     4193.84     4446.15     83.94 o 
   2   3   3      196.72      183.01      6.15 o 
   3   3   3       34.06       65.39      6.49 o 
   4   3   3     1503.37     1436.38     40.45 o 
   5   3   3       34.58       39.11      6.95 o 
   6   3   3      794.70      755.89     33.27 o 
   7   3   3       40.39       33.87      7.90 o 
   8   3   3      849.27      801.07     32.15 o 
   9   3   3        8.60        6.95      9.04 o 
  10   3   3       32.39       65.66     17.40 o 
  -9   4   3      126.12      118.53     22.59 o 
  -8   4   3       26.23       44.74     13.79 o 
  -7   4   3      123.24      141.21     13.70 o 
  -6   4   3       24.26       11.46      5.83 o 
  -5   4   3        8.68       21.54      4.60 o 
  -4   4   3      955.43      988.24     24.96 o 
  -3   4   3     1134.49     1044.25     24.87 o 
  -2   4   3     1194.46     1135.03     27.18 o 
  -1   4   3       73.25       72.44      4.99 o 
   0   4   3     6452.46     6614.91    123.93 o 
   1   4   3       29.54       40.80      4.30 o 
   2   4   3    13755.05    14932.50    274.32 o 
   3   4   3        5.25        1.22      2.44 o 
   4   4   3     5313.77     6412.35    155.46 o 
   5   4   3      184.93      187.03     21.56 o 
   6   4   3      488.11      487.47     21.26 o 
   7   4   3      336.36      315.30     18.28 o 
   8   4   3       15.66       12.54      7.41 o 
   9   4   3      199.17      204.67     17.99 o 
  10   4   3       75.80       94.39     20.84 o 
  -9   5   3       33.71       16.25     13.00 o 
  -8   5   3       50.74       51.83     15.42 o 
  -7   5   3       27.58       44.41      9.16 o 
  -6   5   3       93.54       84.33     10.89 o 
  -5   5   3       32.21       38.06      7.59 o 
  -4   5   3     1255.83     1254.02     61.11 o 
  -3   5   3      416.89      413.57     24.61 o 
  -2   5   3     1698.57     1788.15     38.37 o 
  -1   5   3        8.03        7.16      2.69 o 
   0   5   3      294.42      325.26     10.40 o 
   1   5   3     1426.01     1413.70     30.56 o 
   2   5   3     1689.20     1791.88     37.45 o 
   3   5   3     3203.20     3450.56     67.93 o 
   4   5   3      675.06      716.17     17.95 o 
   5   5   3     1221.85     1192.99     37.07 o 
   6   5   3       68.36       79.37     15.12 o 
   7   5   3       87.04       93.91     11.67 o 
   8   5   3      248.83      246.68     18.27 o 
   9   5   3       32.20       43.55     14.98 o 
  10   5   3       22.11       27.58     14.66 o 
  -8   6   3      106.05      109.41     21.04 o 
  -7   6   3      204.61      177.18     21.18 o 
  -6   6   3       12.62       24.13      7.43 o 
  -5   6   3      942.36      864.92     40.42 o 
  -4   6   3      453.00      418.00     26.59 o 
  -3   6   3     1720.61     1551.87     42.87 o 
  -2   6   3       91.39       69.42      7.02 o 
  -1   6   3     1332.17     1265.46     28.84 o 
   0   6   3     2825.96     2857.00     57.72 o 
   1   6   3     1779.77     1864.46     39.54 o 
   2   6   3      387.80      319.54     21.13 o 
   3   6   3      205.07      235.49     12.76 o 
   4   6   3     1494.23     1394.59     43.30 o 
   5   6   3      169.40      184.24     12.94 o 
   6   6   3      355.85      317.24     46.11 o 
   7   6   3      281.65      275.22     17.37 o 
   8   6   3       23.24       39.75     14.07 o 
   9   6   3      204.12      217.36     28.53 o 
  -8   7   3       21.20       43.19     15.57 o 
  -7   7   3      259.70      256.40     19.89 o 
  -6   7   3      244.70      234.31     23.90 o 
  -5   7   3       23.64       18.29      6.26 o 
  -4   7   3      965.84      991.38     35.12 o 
  -3   7   3      243.19      221.55     16.09 o 
  -2   7   3       67.49       72.18      8.42 o 
  -1   7   3       75.81       66.68      6.87 o 
   0   7   3     1041.66     1086.08     26.14 o 
   1   7   3      380.06      333.83     11.90 o 
   2   7   3       95.32       91.86      6.57 o 
   3   7   3      694.78      633.06     29.10 o 
   4   7   3      142.66      135.96      7.86 o 
   5   7   3      886.20      853.08     29.75 o 
   6   7   3      176.30      185.38     27.20 o 
   7   7   3      383.64      439.04     35.82 o 
   8   7   3      452.92      445.66     38.48 o 
   9   7   3       19.06       32.10     15.38 o 
  -7   8   3        0.56       18.98     10.78 o 
  -6   8   3       46.37       50.53     17.99 o 
  -5   8   3      115.13       99.24     22.39 o 
  -4   8   3      209.74      233.14     17.37 o 
  -3   8   3      656.46      615.26     31.68 o 
  -2   8   3       78.41       97.53     10.86 o 
  -1   8   3     1165.97     1038.91     30.68 o 
   0   8   3      484.66      448.81     14.62 o 
   1   8   3     1925.11     2007.05     44.12 o 
   2   8   3     1210.52     1236.89     29.97 o 
   3   8   3       42.34       39.46      5.19 o 
   4   8   3      554.08      535.20     28.23 o 
   5   8   3       18.25       11.47      5.37 o 
   6   8   3      257.56      239.30     15.67 o 
   7   8   3       10.96       18.19     11.61 o 
   8   8   3      406.23      376.90     36.66 o 
   9   8   3        1.73        2.06     12.60 o 
  -7   9   3      140.59      152.30     25.03 o 
  -6   9   3      262.00      240.40     19.85 o 
  -5   9   3       19.14       16.64      7.83 o 
  -4   9   3      313.92      278.64     23.94 o 
  -3   9   3       35.03       25.97      8.12 o 
  -2   9   3       30.48       27.36      8.01 o 
  -1   9   3       10.19       23.89      6.72 o 
   0   9   3     1872.05     1778.51     40.34 o 
   1   9   3      615.08      630.93     33.20 o 
   2   9   3      239.06      199.60     22.11 o 
   3   9   3      808.94      817.03     22.96 o 
   4   9   3       30.89       43.89      8.08 o 
   5   9   3       39.80       41.12      7.43 o 
   6   9   3       39.92       34.75     11.18 o 
   7   9   3      149.93      166.99     24.65 o 
   8   9   3        7.82        5.79     12.44 o 
   9   9   3      170.12      179.71     29.92 o 
  -7  10   3       26.57       18.87      8.93 o 
  -6  10   3       41.88       57.94     12.45 o 
  -5  10   3      333.88      331.80     23.72 o 
  -4  10   3        1.94       -1.46      6.88 o 
  -3  10   3      494.85      447.45     23.29 o 
  -2  10   3       61.94       61.80     11.27 o 
  -1  10   3      644.81      661.25     27.14 o 
   0  10   3       58.47       47.56      8.27 o 
   1  10   3     1756.63     1799.09     42.27 o 
   2  10   3      612.16      579.78     23.57 o 
   3  10   3      386.20      351.28     18.79 o 
   4  10   3      116.40      116.94     11.24 o 
   5  10   3      328.46      329.98     30.20 o 
   6  10   3       87.55      118.49     20.41 o 
   7  10   3        0.02        4.44      9.39 o 
   8  10   3      150.73      169.13     27.22 o 
  -6  11   3       25.38       34.84     11.06 o 
  -5  11   3       76.65       73.65     13.28 o 
  -4  11   3      166.53      128.87     15.37 o 
  -3  11   3      215.11      200.50     19.44 o 
  -2  11   3      139.34      136.11     25.01 o 
  -1  11   3        0.12        0.26      8.84 o 
   0  11   3      154.04      173.45     14.45 o 
   1  11   3      130.67      131.21     16.74 o 
   2  11   3      474.29      462.00     17.32 o 
   3  11   3        3.20        4.68      4.57 o 
   4  11   3       25.73       54.49     12.56 o 
   5  11   3      251.29      232.14     27.03 o 
   6  11   3       80.30      145.59     23.70 o 
   7  11   3      113.78      110.32     21.80 o 
   8  11   3        8.63       22.19     14.11 o 
  -5  12   3        5.94       17.99      9.58 o 
  -4  12   3      130.49      149.15     17.53 o 
  -3  12   3        3.79        7.65      7.27 o 
  -2  12   3      268.24      282.51     23.64 o 
  -1  12   3      158.70      164.82     16.26 o 
   0  12   3      354.53      313.49     20.07 o 
   1  12   3      367.76      359.27     20.52 o 
   2  12   3      197.77      190.45     12.61 o 
   3  12   3      305.64      302.74     19.09 o 
   4  12   3        1.60       -6.42      7.21 o 
   5  12   3      513.32      490.99     36.18 o 
   6  12   3       88.82      122.33     21.64 o 
   7  12   3       21.80       42.84     14.11 o 
  -4  13   3        2.12        7.54      8.61 o 
  -3  13   3      164.79      144.24     25.62 o 
  -2  13   3        9.21        1.21      7.88 o 
  -1  13   3        5.10       20.98     11.77 o 
   0  13   3      201.13      199.66     17.52 o 
   1  13   3        0.10        2.07      7.84 o 
   2  13   3      132.01      155.70     23.02 o 
   3  13   3       41.93       51.49     10.15 o 
   4  13   3       32.55       72.44     15.22 o 
   5  13   3        1.80       -6.46     10.38 o 
   6  13   3      109.76       81.32     18.94 o 
  -3  14   3       39.86       60.07     12.97 o 
  -2  14   3      116.33      142.00     17.80 o 
  -1  14   3      136.20      145.46     28.65 o 
   0  14   3      198.53      246.48     20.25 o 
   1  14   3       88.43      138.10     22.23 o 
   2  14   3      121.78      200.72     26.79 o 
   5  14   3       96.14       91.74     19.14 o 
  -1  15   3        2.63        0.44     15.18 o 
   0  15   3        1.23       24.13     15.65 o 
   1  15   3       21.93        6.34     12.72 o 
   2  15   3       76.96      102.12     21.04 o 
  -3 -12   4      203.75      268.72     33.49 o 
  -2 -12   4        0.73        6.62     13.59 o 
  -1 -12   4       73.41       88.45     21.80 o 
   0 -12   4        7.72       28.53     16.21 o 
   1 -12   4        8.53        8.28     12.44 o 
   2 -12   4        0.74       13.91     13.71 o 
   3 -12   4        9.46      -14.21      9.47 o 
  -5 -11   4      134.59      116.55     24.05 o 
  -4 -11   4       46.42       48.16     10.98 o 
  -3 -11   4      145.80      155.74     25.24 o 
  -2 -11   4       12.39        7.05     11.77 o 
  -1 -11   4        0.45        8.00     13.04 o 
   0 -11   4       61.20       43.08     16.88 o 
   1 -11   4       79.58       30.79     15.14 o 
   2 -11   4       97.61      101.33     20.84 o 
   3 -11   4        4.52       16.80     11.73 o 
   4 -11   4      188.80      198.38     28.61 o 
  -6 -10   4      116.13       56.51     18.43 o 
  -5 -10   4        9.20        9.11     12.28 o 
  -4 -10   4      284.05      297.34     22.04 o 
  -3 -10   4       17.18       18.78      9.16 o 
  -2 -10   4      117.27      136.20     23.02 o 
  -1 -10   4       24.97       30.24     14.35 o 
   0 -10   4        5.83       34.99     14.23 o 
   1 -10   4      457.47      420.17     37.45 o 
   2 -10   4       26.77       45.53     14.03 o 
   3 -10   4       92.18       85.28     19.73 o 
   4 -10   4       14.49       13.38      8.13 o 
   5 -10   4       36.98       42.07     14.90 o 
  -7  -9   4       19.43       29.25     14.94 o 
  -6  -9   4       10.41        9.47     10.94 o 
  -5  -9   4      105.31      106.02     14.82 o 
  -4  -9   4      138.21      137.72     16.60 o 
  -3  -9   4       15.42       13.60      7.36 o 
  -2  -9   4      133.67      143.71     14.67 o 
  -1  -9   4      310.99      280.96     28.57 o 
   0  -9   4      260.86      296.22     30.04 o 
   1  -9   4      230.04      206.66     26.15 o 
   2  -9   4      144.70      140.40     22.07 o 
   3  -9   4       20.71       25.08      9.49 o 
   4  -9   4      596.22      467.56     31.31 o 
   5  -9   4       31.02       17.12      8.87 o 
   6  -9   4       38.98       53.34     11.06 o 
  -7  -8   4        6.58       -9.31     11.53 o 
  -6  -8   4      221.67      222.79     30.04 o 
  -5  -8   4       94.74      110.27     14.17 o 
  -4  -8   4      141.67      147.87     21.66 o 
  -3  -8   4       15.77       46.08      9.75 o 
  -2  -8   4      704.36      743.59     29.88 o 
  -1  -8   4        2.00        6.38      6.66 o 
   0  -8   4      761.19      736.96     43.19 o 
   1  -8   4        3.82       -0.63      8.48 o 
   2  -8   4      143.52      123.61     26.55 o 
   3  -8   4     1152.96     1073.55     38.44 o 
   4  -8   4       16.54       26.70      7.99 o 
   5  -8   4       87.07       96.60     14.48 o 
   6  -8   4       13.92       24.05      8.67 o 
   7  -8   4       35.02       25.40     15.38 o 
  -8  -7   4       50.02       35.82     17.83 o 
  -7  -7   4       46.68       40.42     14.66 o 
  -6  -7   4      130.29      106.48     21.00 o 
  -5  -7   4      230.50      268.19     19.56 o 
  -4  -7   4        0.54        3.91      6.20 o 
  -3  -7   4      214.63      225.71     16.58 o 
  -2  -7   4       23.09       42.11     12.36 o 
  -1  -7   4     1855.55     1832.20     70.28 o 
   0  -7   4       13.99       14.63      9.25 o 
   1  -7   4      260.65      261.74     15.11 o 
   2  -7   4      164.76      173.07     13.67 o 
   3  -7   4       74.74       78.96     10.78 o 
   4  -7   4      117.16      146.51     15.65 o 
   5  -7   4        1.09        5.97      7.00 o 
   6  -7   4      126.56      119.20     14.09 o 
   7  -7   4        3.60        1.82     11.65 o 
  -8  -6   4        4.75        2.77     14.74 o 
  -7  -6   4      313.03      266.18     33.88 o 
  -6  -6   4      120.59       91.62     19.18 o 
  -5  -6   4       43.86       51.54      9.97 o 
  -4  -6   4       39.31       25.22     17.24 o 
  -3  -6   4       57.66       65.33      9.69 o 
  -2  -6   4     2272.33     2239.21     61.53 o 
  -1  -6   4       77.51       96.09      9.78 o 
   0  -6   4       56.88       44.87      4.99 o 
   1  -6   4       10.51       16.76      5.44 o 
   2  -6   4       44.35       43.01     10.48 o 
   3  -6   4      793.07      794.91     29.36 o 
   4  -6   4      187.13      156.67     17.08 o 
   5  -6   4      505.63      513.56     24.16 o 
   6  -6   4       19.87       18.63      8.27 o 
   7  -6   4       77.91       94.75     20.65 o 
   8  -6   4        0.85       11.33     13.59 o 
  -8  -5   4      163.36      192.75     30.24 o 
  -7  -5   4        6.16        9.59     13.35 o 
  -6  -5   4      223.25      265.35     28.85 o 
  -5  -5   4      192.23      195.85     15.55 o 
  -4  -5   4        9.81        3.69      8.20 o 
  -3  -5   4      951.12      999.32    111.49 o 
  -2  -5   4      769.29      796.75     27.79 o 
  -1  -5   4     1397.24     1439.46     41.57 o 
   0  -5   4      332.58      359.02     11.76 o 
   1  -5   4       45.55       41.60      4.66 o 
   2  -5   4     1720.54     1524.96     74.86 o 
   3  -5   4       94.66       96.98     10.17 o 
   4  -5   4      513.27      508.40     21.95 o 
   5  -5   4      780.03      731.16     29.72 o 
   6  -5   4      452.05      443.66     22.02 o 
   7  -5   4        6.22        7.97     10.46 o 
   8  -5   4       11.96       27.58     14.23 o 
  -9  -4   4        8.86        6.58     14.07 o 
  -8  -4   4        5.61        7.97     14.15 o 
  -7  -4   4      373.34      430.16     38.48 o 
  -6  -4   4      142.39      153.65     14.28 o 
  -5  -4   4      560.23      476.68     29.25 o 
  -4  -4   4      393.24      434.69     19.84 o 
  -3  -4   4      930.55      786.03     57.62 o 
  -2  -4   4     2467.17     2596.50     67.41 o 
  -1  -4   4     1104.24     1095.26     30.32 o 
   0  -4   4     3129.07     3233.58     64.37 o 
   1  -4   4        1.40        3.41      2.94 o 
   2  -4   4      229.35      257.95     17.70 o 
   3  -4   4       99.18       87.45      9.09 o 
   4  -4   4      291.05      297.83     15.52 o 
   5  -4   4        4.39        7.33      5.60 o 
   6  -4   4      309.20      336.18     18.95 o 
   7  -4   4       92.74      111.51     20.84 o 
   8  -4   4        1.73        8.48     11.14 o 
   9  -4   4      199.24      207.81     29.76 o 
  -9  -3   4       85.98      120.43     24.73 o 
  -8  -3   4      178.95      206.07     30.32 o 
  -7  -3   4       65.14       42.32     14.50 o 
  -6  -3   4      191.97      210.23     42.10 o 
  -5  -3   4       15.68        8.96      5.76 o 
  -4  -3   4     1469.67     1356.25    106.96 o 
  -3  -3   4      313.99      256.69     28.00 o 
  -2  -3   4      125.50      127.91      9.86 o 
  -1  -3   4      336.49      257.93     17.20 o 
   0  -3   4        0.78       14.55      8.30 o 
   1  -3   4     2254.20     2313.37     46.92 o 
   2  -3   4       31.08       33.75      3.81 o 
   3  -3   4      575.74      485.59     17.78 o 
   4  -3   4      275.08      268.49     13.91 o 
   5  -3   4       13.74       15.13      7.77 o 
   6  -3   4       50.32       47.15      8.38 o 
   7  -3   4      294.29      235.43     26.31 o 
   8  -3   4      186.91      191.05     26.59 o 
   9  -3   4        0.26        5.35     12.17 o 
  -9  -2   4       45.24       45.77     17.75 o 
  -8  -2   4        8.65       12.84     12.84 o 
  -7  -2   4      393.74      399.57     34.95 o 
  -6  -2   4        0.10       -9.07      6.30 o 
  -5  -2   4      628.59      694.24     28.04 o 
  -4  -2   4       26.21       34.26      4.17 o 
  -3  -2   4     3882.83     4232.29     82.79 o 
  -2  -2   4      603.90      599.75     20.86 o 
  -1  -2   4     2386.74     2554.07     63.43 o 
   0  -2   4      220.89      221.46      7.91 o 
   1  -2   4      322.31      318.30     13.31 o 
   2  -2   4        8.27       10.77      2.80 o 
   3  -2   4      246.33      272.91      9.41 o 
   4  -2   4     1308.38     1372.28     30.96 o 
   5  -2   4      884.82      858.73     28.65 o 
   6  -2   4        2.11        7.65      8.28 o 
   7  -2   4       14.40       18.07      9.31 o 
   8  -2   4        1.08       -2.30      8.64 o 
   9  -2   4       81.81      100.97     22.23 o 
  -9  -1   4      110.14      157.05     27.07 o 
  -8  -1   4      209.70      234.04     29.21 o 
  -7  -1   4      326.66      287.46     29.64 o 
  -6  -1   4      104.98      129.34     12.19 o 
  -5  -1   4       24.34       37.85      5.96 o 
  -4  -1   4     1058.28     1064.07     26.02 o 
  -3  -1   4      970.68     1050.05     38.44 o 
  -2  -1   4      791.56      733.28     22.29 o 
  -1  -1   4     3924.79     4018.40     76.90 o 
   0  -1   4      516.97      488.34     12.50 o 
   1  -1   4     1110.72     1067.76     35.38 o 
   2  -1   4       37.80       32.43      4.03 o 
   3  -1   4     8303.65     9258.65    172.71 o 
   4  -1   4      251.54      232.60     12.63 o 
   5  -1   4      316.75      343.76     14.01 o 
   6  -1   4       96.85       85.79     15.18 o 
   7  -1   4       62.84       63.64     14.74 o 
   8  -1   4      171.68      229.21     26.63 o 
   9  -1   4       48.78       42.96     14.62 o 
  -9   0   4       78.09      117.14     23.34 o 
  -8   0   4      230.34      259.25     28.93 o 
  -7   0   4       16.69        4.64     10.11 o 
  -6   0   4        1.55       -1.55      3.63 o 
  -5   0   4      217.94      244.36     10.76 o 
  -4   0   4      245.01      260.70     10.35 o 
  -3   0   4     1123.52     1025.82     30.79 o 
  -2   0   4      178.40      186.13      7.45 o 
  -1   0   4     7031.85     7343.27    137.00 o 
   0   0   4       59.36       92.68      4.71 o 
   1   0   4      561.44      566.53     13.94 o 
   2   0   4      639.97      608.08     14.92 o 
   3   0   4      922.37      999.54     22.58 o 
   4   0   4     3065.48     3000.24     59.95 o 
   5   0   4       20.31       38.78      5.50 o 
   6   0   4      746.52      687.56     25.21 o 
   7   0   4      311.83      358.99     28.29 o 
   8   0   4      166.91      139.41     21.32 o 
   9   0   4      181.79      216.13     27.74 o 
  10   0   4       47.86       42.72     15.65 o 
  -8   1   4        3.23       15.93     11.45 o 
  -7   1   4      124.87      145.67     13.73 o 
  -6   1   4        6.97       11.16      5.04 o 
  -5   1   4       16.74       17.77      4.24 o 
  -4   1   4      371.88      354.06     12.33 o 
  -3   1   4      169.97      175.87     10.49 o 
  -2   1   4     8006.82     8928.49    166.55 o 
  -1   1   4     2336.35     2327.24     46.39 o 
   0   1   4      895.93     1079.41     23.14 o 
   1   1   4     2168.80     2379.02     46.65 o 
   2   1   4     1381.61     1606.81     33.01 o 
   3   1   4      505.47      433.62     11.62 o 
   4   1   4       27.39       16.08      2.91 o 
   5   1   4     2541.28     2536.22     66.39 o 
   6   1   4       28.70       44.91      7.41 o 
   7   1   4      825.23      801.96     29.79 o 
   8   1   4        2.91        2.85      8.12 o 
   9   1   4      167.98      172.62     24.93 o 
  10   1   4       62.43      100.34     20.84 o 
  -8   2   4      192.30      165.49     21.99 o 
  -7   2   4        3.57       14.57      5.55 o 
  -6   2   4      106.59      112.73      8.90 o 
  -5   2   4      678.21      617.01     18.97 o 
  -4   2   4     1357.18     1376.71     32.24 o 
  -3   2   4     2314.87     2301.16     58.37 o 
  -2   2   4     3940.68     4414.82     85.24 o 
  -1   2   4      741.21     1020.21     22.76 o 
   0   2   4     2030.07     1992.93     39.95 o 
   1   2   4     1000.28      926.60     25.44 o 
   2   2   4       62.41       93.28      4.73 o 
   3   2   4     2368.63     2480.34     49.12 o 
   4   2   4      419.86      387.08     15.75 o 
   5   2   4       50.70       62.48     12.23 o 
   6   2   4     2243.75     2239.71     70.10 o 
   7   2   4        6.31        3.94      5.21 o 
   8   2   4      440.35      443.87     22.40 o 
   9   2   4       32.56       17.75     11.33 o 
  10   2   4      109.91      102.00     21.28 o 
  -8   3   4       27.87       41.89     12.56 o 
  -7   3   4      157.66      164.01     14.02 o 
  -6   3   4        9.66        6.78      4.93 o 
  -5   3   4      218.98      210.05     10.81 o 
  -4   3   4      334.93      361.97     13.01 o 
  -3   3   4       30.08       30.44      4.46 o 
  -2   3   4      918.16      967.98     22.96 o 
  -1   3   4     1302.56     1325.01     33.09 o 
   0   3   4      170.03      156.77      6.55 o 
   1   3   4       33.92       17.93      3.77 o 
   2   3   4     4409.02     4857.48     91.97 o 
   3   3   4      559.13      684.72     31.70 o 
   4   3   4     1449.59     1417.32     54.33 o 
   5   3   4     1184.68     1219.38     37.25 o 
   6   3   4       66.85       72.79      9.40 o 
   7   3   4      507.44      539.05     23.89 o 
   8   3   4        0.17       -2.70      5.79 o 
   9   3   4      389.14      417.93     34.89 o 
  10   3   4        0.51       -2.54     10.34 o 
  -9   4   4        6.36       34.48     13.99 o 
  -8   4   4       27.45       33.45     13.04 o 
  -7   4   4      169.47      186.54     15.30 o 
  -6   4   4      183.71      183.91     14.48 o 
  -5   4   4        5.29        5.42      3.74 o 
  -4   4   4     1755.64     1786.86     40.38 o 
  -3   4   4     2586.25     2700.99     55.94 o 
  -2   4   4      817.19      720.42     20.71 o 
  -1   4   4      129.22      127.66     10.12 o 
   0   4   4      924.25      846.86     19.95 o 
   1   4   4     6143.29     6704.40    125.88 o 
   2   4   4      777.25      872.84     20.16 o 
   3   4   4     1255.27     1250.31     26.96 o 
   4   4   4     1209.65     1228.42     36.95 o 
   5   4   4      383.93      395.73     17.67 o 
   6   4   4      582.21      557.92     23.49 o 
   7   4   4       26.33       32.83      7.82 o 
   8   4   4      469.68      480.35     23.83 o 
   9   4   4        1.81        6.23      9.73 o 
  10   4   4       74.24       72.04     13.08 o 
  -8   5   4        0.61       -1.19      8.92 o 
  -7   5   4       32.48       45.96     10.42 o 
  -6   5   4        0.82       13.41      6.05 o 
  -5   5   4     1144.16     1121.15     37.63 o 
  -4   5   4       49.48       47.03      5.62 o 
  -3   5   4     3084.79     3218.57     65.67 o 
  -2   5   4      789.28      796.63     28.08 o 
  -1   5   4       53.10       55.84      5.10 o 
   0   5   4        9.91        4.91      2.76 o 
   1   5   4      105.78      121.88      6.50 o 
   2   5   4     4764.63     5052.58     96.84 o 
   3   5   4      173.97      162.63     15.06 o 
   4   5   4     2030.29     2052.60     55.59 o 
   5   5   4      148.45      175.28     12.58 o 
   6   5   4       20.83       30.23      7.32 o 
   7   5   4        4.67        6.71      5.95 o 
   8   5   4       12.56        4.15      8.76 o 
   9   5   4      299.48      309.28     36.26 o 
  10   5   4        2.04      -13.95     10.11 o 
  -7   6   4      186.93      199.33     36.40 o 
  -6   6   4      327.04      291.28     26.33 o 
  -5   6   4      112.78      110.60     16.88 o 
  -4   6   4      620.83      546.60     23.03 o 
  -3   6   4       27.43       24.16      4.47 o 
  -2   6   4     1883.38     1840.55     40.35 o 
  -1   6   4        8.06        9.34      2.97 o 
   0   6   4      112.14      112.79      6.85 o 
   1   6   4     1631.12     1638.85     35.69 o 
   2   6   4     4277.89     4929.95     95.59 o 
   3   6   4     3228.87     3557.15     70.72 o 
   4   6   4       64.86       71.31      5.72 o 
   5   6   4      209.14      187.47     13.48 o 
   6   6   4      590.18      559.55     25.50 o 
   7   6   4        5.48        6.70      6.08 o 
   8   6   4      168.12      169.79     16.04 o 
   9   6   4      144.76      135.37     23.97 o 
  -8   7   4      405.41      343.26     35.15 o 
  -7   7   4        3.53       -2.19      6.59 o 
  -6   7   4      396.75      322.94     45.35 o 
  -5   7   4       51.88       51.19      9.67 o 
  -4   7   4      101.97       94.70     29.05 o 
  -3   7   4      132.88      142.39     12.66 o 
  -2   7   4      179.29      176.56      9.02 o 
  -1   7   4       31.50       55.45      5.67 o 
   0   7   4     1999.47     1993.96     43.11 o 
   1   7   4      154.04      129.19     11.14 o 
   2   7   4     1563.33     1480.85     33.70 o 
   3   7   4       48.31       46.57      7.83 o 
   4   7   4     1014.89      987.24     32.24 o 
   5   7   4       25.16       32.90      6.69 o 
   6   7   4      328.05      354.18     19.11 o 
   7   7   4      302.53      293.12     18.89 o 
   8   7   4      195.13      203.77     27.62 o 
   9   7   4        2.82       -6.54     10.38 o 
  -7   8   4      120.43      139.34     16.32 o 
  -6   8   4       94.97       78.86     12.21 o 
  -5   8   4       47.48       62.05     12.09 o 
  -4   8   4      692.31      659.42     35.82 o 
  -3   8   4       10.87        1.10      8.54 o 
  -2   8   4      543.28      463.09     27.34 o 
  -1   8   4      132.27      115.16      8.68 o 
   0   8   4      682.59      619.78     18.17 o 
   1   8   4      178.14      210.88     10.24 o 
   2   8   4       45.57       60.69      6.25 o 
   3   8   4      576.37      560.41     17.11 o 
   4   8   4        5.34        6.56      4.62 o 
   5   8   4       13.24        9.63      5.96 o 
   6   8   4       84.93       69.19     10.02 o 
   7   8   4     1415.52     1300.74     44.41 o 
   8   8   4       41.70       34.48     15.14 o 
   9   8   4      176.81      227.58     30.43 o 
  -7   9   4       22.68       19.65      9.16 o 
  -6   9   4       43.93       50.57     10.74 o 
  -5   9   4      203.24      195.60     17.72 o 
  -4   9   4        3.00       14.03      7.06 o 
  -3   9   4      277.91      288.90     19.87 o 
  -2   9   4       51.39       39.81     12.82 o 
  -1   9   4     2006.69     2044.49     45.75 o 
   0   9   4      238.87      239.52     10.97 o 
   1   9   4     1993.23     1931.38     43.67 o 
   2   9   4      400.71      404.36     14.58 o 
   3   9   4      193.87      183.12     10.23 o 
   4   9   4       50.54       58.59      8.30 o 
   5   9   4      309.86      270.58     28.14 o 
   6   9   4      189.01      200.51     33.58 o 
   7   9   4       62.49       58.02     16.52 o 
   8   9   4      319.70      329.19     35.03 o 
   9   9   4       14.56       33.05     16.09 o 
  -6  10   4       29.44       34.50     10.67 o 
  -5  10   4      394.70      386.73     24.76 o 
  -4  10   4       16.61       14.33     11.27 o 
  -3  10   4        8.47        5.53      6.57 o 
  -2  10   4      321.20      348.78     20.10 o 
  -1  10   4      196.06      176.72     15.63 o 
   0  10   4      867.37      813.50     23.47 o 
   1  10   4       66.84       84.63      7.98 o 
   2  10   4      800.49      811.28     23.50 o 
   3  10   4      241.71      260.61     12.64 o 
   4  10   4        2.39        5.83      5.40 o 
   5  10   4      162.44      174.59     13.99 o 
   6  10   4       54.00       93.17     18.15 o 
   7  10   4      344.40      271.41     30.83 o 
   8  10   4       10.71        4.40     12.80 o 
  -6  11   4       60.60       92.31     14.44 o 
  -5  11   4       25.34       33.00     10.65 o 
  -4  11   4       26.36       20.93      8.11 o 
  -3  11   4       10.53        4.25      6.52 o 
  -2  11   4      367.28      386.89     22.31 o 
  -1  11   4      101.64       89.29     12.84 o 
   0  11   4       39.81       46.96      9.08 o 
   1  11   4      367.26      320.39     17.36 o 
   2  11   4       10.92       22.64     12.37 o 
   3  11   4      251.95      266.68     20.07 o 
   4  11   4      105.02       94.30     10.93 o 
   5  11   4      111.16      103.31     18.11 o 
   6  11   4      398.76      382.21     34.71 o 
   7  11   4       64.76       70.50     18.23 o 
   8  11   4      214.56      176.15     28.25 o 
  -5  12   4       24.33       47.39     11.95 o 
  -4  12   4        2.72       -0.04      7.76 o 
  -3  12   4      279.05      309.67     22.60 o 
  -2  12   4        0.93        7.91     12.32 o 
  -1  12   4       70.72       77.31     11.83 o 
   0  12   4      418.56      412.20     22.52 o 
   1  12   4        5.68        7.93      6.92 o 
   2  12   4      383.48      400.45     16.56 o 
   3  12   4       13.28       10.47      5.50 o 
   4  12   4      416.44      348.41     30.32 o 
   5  12   4       27.45       27.54     11.89 o 
   6  12   4      132.23      138.94     23.10 o 
   7  12   4      119.56      159.30     25.84 o 
  -4  13   4        8.85       13.51     12.62 o 
  -3  13   4        0.10       13.39      8.78 o 
  -2  13   4       24.03       13.57      8.82 o 
  -1  13   4       24.73       15.19     21.32 o 
   0  13   4       23.64        8.25      7.52 o 
   1  13   4      264.72      269.20     19.41 o 
   2  13   4       26.02       23.01     12.23 o 
   3  13   4      561.78      542.98     35.59 o 
   4  13   4      211.81      189.42     24.49 o 
   5  13   4      249.30      243.47     28.41 o 
   6  13   4        3.75       23.50     13.39 o 
  -3  14   4       93.44      129.32     23.96 o 
  -2  14   4        2.78        0.05     18.90 o 
  -1  14   4      108.52      156.55     17.51 o 
   0  14   4        2.20        4.67      8.46 o 
   1  14   4       81.26      117.02     18.59 o 
   2  14   4      113.22      125.46     22.90 o 
   4  14   4      247.98      218.63     27.42 o 
   5  14   4       41.55       51.32     15.49 o 
  -1  15   4        0.23       -5.60      8.84 o 
   0  15   4      100.03      121.86     23.78 o 
   1  15   4       76.03       77.95     20.53 o 
   2  15   4        1.49        9.43     12.28 o 
  -2 -12   5       54.27      101.25     23.42 o 
  -1 -12   5       56.68       78.66     21.68 o 
   0 -12   5       10.93       14.38     13.79 o 
   1 -12   5        0.12        4.91     13.47 o 
   2 -12   5       28.81       40.10     15.34 o 
  -4 -11   5       88.31      117.69     23.14 o 
  -3 -11   5       22.53        3.13     12.76 o 
  -2 -11   5       32.90       30.55     16.45 o 
  -1 -11   5       46.33       48.07     18.66 o 
   0 -11   5       17.17        8.40     14.07 o 
   1 -11   5      116.44       85.64     21.64 o 
   2 -11   5        2.16       15.45     12.40 o 
   3 -11   5       57.20       41.73     16.01 o 
  -5 -10   5      129.72      101.13     22.43 o 
  -4 -10   5        1.86        4.98      8.74 o 
  -3 -10   5       41.54       32.36      9.38 o 
  -2 -10   5        8.26        8.88     12.21 o 
  -1 -10   5       70.84       87.97     20.05 o 
   0 -10   5       88.31      103.79     21.76 o 
   1 -10   5       64.68      112.66     22.63 o 
   2 -10   5       64.36       61.86     16.21 o 
   3 -10   5        1.09       -2.62      8.88 o 
   4 -10   5      401.25      303.07     33.13 o 
   5 -10   5        0.93        8.68      9.11 o 
  -6  -9   5       66.92       84.88     21.83 o 
  -5  -9   5        0.62        5.34      8.49 o 
  -4  -9   5      321.61      311.94     22.88 o 
  -3  -9   5       72.69      111.57     14.63 o 
  -2  -9   5       14.22       16.38      7.53 o 
  -1  -9   5        7.20        2.30     11.10 o 
   0  -9   5      571.80      558.59     39.59 o 
   1  -9   5        9.16        4.44     10.18 o 
   2  -9   5       96.61       72.24     17.24 o 
   3  -9   5      313.66      247.95     28.53 o 
   4  -9   5       91.83       77.41     19.06 o 
   5  -9   5       61.07       65.40     11.65 o 
   6  -9   5        3.49        2.06      8.17 o 
  -7  -8   5        0.51        1.78     12.13 o 
  -6  -8   5       49.33       64.32     19.22 o 
  -5  -8   5      491.18      466.14     64.12 o 
  -4  -8   5        1.59       24.73      8.62 o 
  -3  -8   5      172.22      173.88     16.02 o 
  -2  -8   5        1.27        4.04      6.37 o 
  -1  -8   5      351.83      337.36     19.16 o 
   0  -8   5        3.08       -7.01      8.76 o 
   1  -8   5        3.79       22.71      9.55 o 
   2  -8   5      361.31      365.96     32.34 o 
   3  -8   5       18.56       23.51      8.20 o 
   4  -8   5      269.36      275.35     19.58 o 
   5  -8   5       16.09       22.53     10.09 o 
   6  -8   5       12.64       17.42     10.28 o 
  -7  -7   5       92.23       81.99     22.59 o 
  -6  -7   5      136.10      147.97     24.57 o 
  -5  -7   5       16.21       27.04      9.20 o 
  -4  -7   5      157.01      179.83     16.53 o 
  -3  -7   5       65.60       64.57     16.41 o 
  -2  -7   5     1142.98     1165.69     57.82 o 
  -1  -7   5      112.70       97.88     17.99 o 
   0  -7   5      200.45      183.71     22.75 o 
   1  -7   5      227.35      240.15     24.53 o 
   2  -7   5       76.39       92.90     11.63 o 
   3  -7   5      101.45      111.93     12.49 o 
   4  -7   5        2.59        6.73      8.86 o 
   5  -7   5       25.16       25.05      8.44 o 
   6  -7   5       14.00       15.33      7.99 o 
   7  -7   5       14.80       15.34     13.31 o 
  -8  -6   5       87.84      106.52     24.85 o 
  -7  -6   5        8.76        9.99     11.29 o 
  -6  -6   5       53.16       60.31     15.93 o 
  -5  -6   5        3.05        7.82      7.24 o 
  -4  -6   5        5.06        7.52      6.95 o 
  -3  -6   5      486.37      448.22     26.55 o 
  -2  -6   5      205.97      259.65     16.39 o 
  -1  -6   5     1555.43     1467.35     44.12 o 
   0  -6   5       83.18      113.63     14.17 o 
   1  -6   5     1265.19     1229.42     38.00 o 
   2  -6   5      327.63      317.07     16.29 o 
   3  -6   5       60.54       54.91      8.74 o 
   4  -6   5      715.89      649.34     26.97 o 
   5  -6   5       94.96       98.63     12.26 o 
   6  -6   5      220.31      242.06     18.51 o 
   7  -6   5       12.08        9.15     12.48 o 
   8  -6   5        2.89       32.61     15.69 o 
  -8  -5   5       86.07      120.94     25.08 o 
  -7  -5   5       48.63       61.34     18.03 o 
  -6  -5   5      103.77      127.25     22.39 o 
  -5  -5   5       32.01       42.90      9.16 o 
  -4  -5   5      110.57      135.19     13.33 o 
  -3  -5   5     1025.83      993.06     41.27 o 
  -2  -5   5     1032.08     1038.31    101.37 o 
  -1  -5   5        1.40        7.48      8.70 o 
   0  -5   5      776.29      724.56     27.92 o 
   1  -5   5      209.29      191.46     15.50 o 
   2  -5   5        4.68        3.13      6.02 o 
   3  -5   5      175.66      186.41     13.41 o 
   4  -5   5      531.49      504.28     59.72 o 
   5  -5   5      664.76      650.63     32.71 o 
   6  -5   5       75.78       66.81     10.80 o 
   7  -5   5       14.79       14.15     12.88 o 
   8  -5   5       13.11        6.78     12.80 o 
  -8  -4   5       82.13      139.09     27.78 o 
  -7  -4   5        1.61       11.53     12.72 o 
  -6  -4   5      302.11      312.03     20.46 o 
  -5  -4   5       26.09       25.27      7.93 o 
  -4  -4   5      482.08      388.38     19.19 o 
  -3  -4   5        2.02        8.27      9.87 o 
  -2  -4   5      180.33      149.40     11.89 o 
  -1  -4   5      488.27      456.71     18.92 o 
   0  -4   5        6.69       11.01      3.36 o 
   1  -4   5      788.40      734.92     19.27 o 
   2  -4   5       85.54       81.13      5.81 o 
   3  -4   5       99.89      119.09     10.62 o 
   4  -4   5        0.48       10.00      4.58 o 
   5  -4   5     1653.97     1551.44     47.19 o 
   6  -4   5      599.41      571.81     24.89 o 
   7  -4   5      213.98      240.38     29.44 o 
   8  -4   5       59.28       71.81     18.90 o 
   9  -4   5        3.03        4.44     12.80 o 
  -8  -3   5        3.92        7.37     12.84 o 
  -7  -3   5      511.21      547.54     40.98 o 
  -6  -3   5      118.88      134.22     17.83 o 
  -5  -3   5       60.85       69.85      9.82 o 
  -4  -3   5       92.93       70.17      9.03 o 
  -3  -3   5      906.54      907.05     53.42 o 
  -2  -3   5      246.44      233.55     13.21 o 
  -1  -3   5      984.21      976.75     30.32 o 
   0  -3   5     1659.29     1589.70     73.20 o 
   1  -3   5        7.90        9.96      3.83 o 
   2  -3   5       60.03       52.86      4.80 o 
   3  -3   5        3.86       13.41      3.32 o 
   4  -3   5      498.55      443.84     19.16 o 
   5  -3   5       50.12       69.22      8.73 o 
   6  -3   5      186.67      153.95     20.88 o 
   7  -3   5      250.65      215.89     25.52 o 
   8  -3   5        0.67        2.34     11.37 o 
   9  -3   5       77.76      133.11     24.57 o 
  -9  -2   5       81.36       95.19     23.18 o 
  -8  -2   5       78.29       84.92     20.92 o 
  -7  -2   5      146.04      145.36     24.69 o 
  -6  -2   5      105.05      133.41     13.04 o 
  -5  -2   5        0.22        2.98      7.83 o 
  -4  -2   5      594.09      579.28     32.53 o 
  -3  -2   5        4.82       -3.10      4.17 o 
  -2  -2   5      199.32      200.90     12.05 o 
  -1  -2   5       61.48       60.24     11.63 o 
   0  -2   5      101.18       83.72      5.16 o 
   1  -2   5      726.04      716.06     22.21 o 
   2  -2   5      476.79      457.67     13.18 o 
   3  -2   5     2057.12     2174.11     45.35 o 
   4  -2   5        6.05        5.83      3.07 o 
   5  -2   5      540.70      539.05     37.13 o 
   6  -2   5        2.26       13.08      8.20 o 
   7  -2   5      156.60      188.23     24.33 o 
   8  -2   5      237.37      228.77     27.26 o 
   9  -2   5       74.22       48.50     15.06 o 
  -9  -1   5       17.26       25.28     15.02 o 
  -8  -1   5       70.28       79.89     19.38 o 
  -7  -1   5       29.17       43.63     16.37 o 
  -6  -1   5       99.37       97.34     11.55 o 
  -5  -1   5       76.48       73.84      9.74 o 
  -4  -1   5        3.38        5.45      3.37 o 
  -3  -1   5      495.96      398.15     12.98 o 
  -2  -1   5      171.42      132.89      6.02 o 
  -1  -1   5     1645.55     1619.92     34.06 o 
   0  -1   5     1181.89     1065.09     23.88 o 
   1  -1   5     2735.76     2890.81     57.25 o 
   2  -1   5      483.02      483.51     13.51 o 
   3  -1   5     1193.30     1362.49     40.84 o 
   4  -1   5     1099.14     1047.95     25.12 o 
   5  -1   5        2.60        2.05      3.79 o 
   6  -1   5      439.25      417.68     29.84 o 
   7  -1   5      560.57      587.56     38.28 o 
   8  -1   5      231.09      197.74     25.44 o 
   9  -1   5      132.99      147.85     24.17 o 
  -9   0   5      195.14      190.45     29.36 o 
  -8   0   5       45.97       55.40     16.72 o 
  -6   0   5       87.12       82.92     10.77 o 
  -5   0   5        7.86        8.99      5.17 o 
  -4   0   5       22.36       26.65      4.70 o 
  -3   0   5     2438.19     2564.56     53.07 o 
  -2   0   5     3907.00     4197.93     81.71 o 
  -1   0   5      958.08      998.11     22.76 o 
   0   0   5      915.57      890.91     21.61 o 
   1   0   5      136.02      133.48      6.33 o 
   2   0   5     1772.89     1833.82     38.18 o 
   3   0   5      812.19      762.26     18.94 o 
   4   0   5      960.79     1015.03     24.13 o 
   5   0   5     1000.92      992.87     24.44 o 
   6   0   5      113.98       99.29     10.07 o 
   7   0   5     1530.17     1534.39     71.05 o 
   8   0   5       21.05       23.42     10.66 o 
   9   0   5      236.12      267.88     30.95 o 
  10   0   5       56.61       50.76     16.96 o 
  -8   1   5       33.35       29.09     14.19 o 
  -7   1   5       89.06       99.71     12.61 o 
  -6   1   5        2.04        9.18      6.85 o 
  -5   1   5       21.62       23.39      4.70 o 
  -4   1   5        4.31        2.25      3.37 o 
  -3   1   5      551.23      582.12     16.73 o 
  -2   1   5      972.65      828.27     20.39 o 
  -1   1   5    18000.86    19247.18    353.02 o 
   0   1   5       37.29       34.25      3.71 o 
   1   1   5       79.93      103.83      5.52 o 
   2   1   5        5.16        1.43      2.28 o 
   3   1   5      389.02      370.97     12.56 o 
   4   1   5      248.72      324.56     10.52 o 
   5   1   5      371.38      410.70     17.65 o 
   6   1   5     2417.52     2454.68     66.78 o 
   7   1   5      160.53      147.72     13.05 o 
   8   1   5      103.53      117.69     19.81 o 
   9   1   5        2.84       30.71     12.96 o 
  10   1   5       82.33       86.39     18.98 o 
  -7   2   5      537.63      508.54     23.17 o 
  -6   2   5      272.62      302.44     13.33 o 
  -5   2   5      138.57      157.77      9.73 o 
  -4   2   5      138.64      167.51      9.32 o 
  -3   2   5       61.08       68.05      6.03 o 
  -2   2   5     1992.73     1971.08     41.64 o 
  -1   2   5       49.39       50.33      4.57 o 
   0   2   5     1455.80     1225.11     26.75 o 
   1   2   5     1703.88     1831.57     37.59 o 
   2   2   5     3899.75     4142.72     79.53 o 
   3   2   5      422.92      452.14     12.40 o 
   4   2   5     1208.30     1094.67     24.54 o 
   5   2   5     1873.24     1993.66     55.12 o 
   6   2   5     1422.05     1361.35     87.12 o 
   7   2   5      339.74      351.61     18.60 o 
   8   2   5        0.95        9.60      5.82 o 
   9   2   5       40.35       54.37     16.09 o 
  10   2   5        6.92       22.98     13.24 o 
  -8   3   5      149.28      160.81     22.15 o 
  -7   3   5       32.16       28.41      6.01 o 
  -6   3   5      823.67      784.46     23.70 o 
  -5   3   5        2.49        7.98      4.74 o 
  -4   3   5     1129.49     1067.64     27.15 o 
  -3   3   5     1625.61     1797.05     39.61 o 
  -2   3   5       28.09       35.01      4.58 o 
  -1   3   5      902.28      944.96     22.43 o 
   0   3   5       23.14       33.22      3.98 o 
   1   3   5      218.71      242.32     10.01 o 
   2   3   5      218.09      288.56      9.14 o 
   3   3   5      132.20      115.30      7.96 o 
   4   3   5     2665.62     2910.73     74.37 o 
   5   3   5      460.55      400.06     26.04 o 
   6   3   5      842.46      760.90     32.99 o 
   7   3   5        3.42        0.93      5.23 o 
   8   3   5      569.40      577.31     30.04 o 
   9   3   5        0.04       -3.18      8.16 o 
  10   3   5       91.46      107.39     22.19 o 
  -8   4   5        1.87       16.45     11.49 o 
  -7   4   5      287.63      317.79     19.85 o 
  -6   4   5      302.76      295.96     13.63 o 
  -5   4   5      763.23      712.03     21.47 o 
  -4   4   5      226.78      206.26     10.60 o 
  -3   4   5      736.12      696.41     19.56 o 
  -2   4   5     3449.60     3599.40     71.97 o 
  -1   4   5     1185.91     1150.72     26.71 o 
   0   4   5      743.73      693.90     17.77 o 
   1   4   5      812.12      757.39     18.54 o 
   2   4   5     2540.04     2591.92     51.88 o 
   3   4   5       43.24       32.73      5.46 o 
   4   4   5     3172.56     3301.79     83.50 o 
   5   4   5      959.68      795.68     50.53 o 
   6   4   5      121.72      120.56     11.54 o 
   7   4   5      595.10      592.00     25.24 o 
   8   4   5      204.96      205.11     16.63 o 
   9   4   5      188.30      195.46     17.51 o 
  10   4   5       31.74       38.16     14.38 o 
  -8   5   5       48.98       65.15     17.48 o 
  -7   5   5      104.30       84.41     16.01 o 
  -6   5   5      285.55      297.03     18.94 o 
  -5   5   5        1.56        2.12      5.41 o 
  -4   5   5     1291.26     1166.14     29.50 o 
  -3   5   5      582.60      655.17     19.07 o 
  -2   5   5      321.16      364.43     14.28 o 
  -1   5   5      417.84      417.93     16.08 o 
   0   5   5       35.01       28.68      4.10 o 
   1   5   5     4278.20     4405.31     85.55 o 
   2   5   5      194.63      200.92      8.25 o 
   3   5   5     5627.01     6197.59    117.97 o 
   4   5   5        1.89        1.24      4.10 o 
   5   5   5      301.36      258.99     14.79 o 
   6   5   5       62.66       62.99      9.12 o 
   7   5   5       12.75       17.56      6.54 o 
   8   5   5       12.81       18.94      7.28 o 
   9   5   5      118.37      107.32     13.89 o 
  10   5   5      117.42      154.48     20.13 o 
  -8   6   5      177.31      181.26     26.31 o 
  -7   6   5      263.23      274.06     20.10 o 
  -6   6   5      158.91      152.47     14.69 o 
  -5   6   5      257.51      230.35     19.58 o 
  -4   6   5      130.69      141.48      9.17 o 
  -3   6   5      213.59      179.72      9.79 o 
  -2   6   5        0.32        2.68      3.05 o 
  -1   6   5       68.45       48.46      5.66 o 
   0   6   5       93.12       86.31      6.36 o 
   1   6   5     1077.30     1085.37     25.87 o 
   2   6   5     6300.03     6965.23    132.59 o 
   3   6   5      383.48      376.83     16.13 o 
   4   6   5     3004.50     2801.68    218.25 o 
   5   6   5        1.03        2.49      7.81 o 
   6   6   5      166.62      128.26     12.27 o 
   7   6   5        0.50        5.42      5.91 o 
   8   6   5      382.72      375.72     22.87 o 
   9   6   5       67.74      103.30     24.81 o 
  -8   7   5       20.07       37.13     10.37 o 
  -7   7   5      154.93      152.53     49.28 o 
  -6   7   5       47.85       46.77     18.68 o 
  -5   7   5        2.81        9.36     10.09 o 
  -4   7   5      279.52      280.09     27.30 o 
  -3   7   5      157.29      160.44      9.52 o 
  -2   7   5     1053.21     1051.10     26.91 o 
  -1   7   5       97.53      110.11      7.59 o 
   0   7   5     3477.37     3548.14     71.66 o 
   1   7   5      764.51      757.42     20.39 o 
   2   7   5      561.47      541.80     16.16 o 
   3   7   5      602.13      590.03     17.08 o 
   4   7   5       68.90       66.70      8.52 o 
   5   7   5        9.24        7.26      5.15 o 
   6   7   5      202.84      184.33     14.58 o 
   7   7   5       35.57       42.35     14.92 o 
   8   7   5       10.67        8.85      7.42 o 
   9   7   5      216.48      243.67     29.72 o 
  -7   8   5        1.99       15.70     11.81 o 
  -6   8   5        8.97       15.51      8.05 o 
  -5   8   5        8.37       16.24      6.77 o 
  -4   8   5      181.35      175.10     27.94 o 
  -3   8   5      170.86      127.04     12.74 o 
  -2   8   5        8.02       11.24      4.20 o 
  -1   8   5     2800.48     2741.06     58.27 o 
   0   8   5        7.75        6.68      3.87 o 
   1   8   5      381.65      313.34     12.21 o 
   2   8   5     1670.11     1751.34     39.68 o 
   3   8   5       86.41       90.26      8.69 o 
   4   8   5     2129.87     2129.33     68.73 o 
   5   8   5      752.09      672.69     79.30 o 
   6   8   5      196.34      198.71     15.63 o 
   7   8   5      165.81      159.03     35.76 o 
   8   8   5      226.10      253.62     30.00 o 
   9   8   5       22.07       32.89     14.03 o 
  -7   9   5       20.07       20.84      9.39 o 
  -6   9   5       78.46       81.01     13.11 o 
  -5   9   5      182.19      191.51     17.81 o 
  -4   9   5       13.82        7.81      6.54 o 
  -3   9   5        1.08        0.92      6.64 o 
  -2   9   5      651.49      634.60     26.68 o 
  -1   9   5      653.56      682.60     20.68 o 
   0   9   5      864.04      799.05     22.68 o 
   1   9   5      161.55      143.47      9.31 o 
   2   9   5      537.50      489.37     16.48 o 
   3   9   5      775.53      780.31     22.42 o 
   4   9   5      441.88      421.90     19.54 o 
   5   9   5      164.29      150.43     15.32 o 
   6   9   5      277.49      278.25     37.75 o 
   7   9   5      723.42      627.38     27.70 o 
   8   9   5       16.77       15.77     13.43 o 
   9   9   5      165.34      148.53     25.60 o 
  -6  10   5      113.49      111.56     22.25 o 
  -5  10   5       18.97       33.36      9.79 o 
  -4  10   5       14.10        9.95      7.11 o 
  -3  10   5      149.47      125.46     14.30 o 
  -2  10   5      291.95      257.92     18.12 o 
  -1  10   5      105.44       79.45     11.21 o 
   0  10   5      390.95      338.45     13.96 o 
   1  10   5      747.60      692.30     21.20 o 
   2  10   5       21.31       22.04      5.48 o 
   3  10   5      880.13      890.92     25.32 o 
   4  10   5      106.71       90.65     16.31 o 
   5  10   5      536.50      574.00     27.03 o 
   6  10   5      211.98      191.98     18.41 o 
   7  10   5      118.34      118.25     20.77 o 
   8  10   5      237.00      270.30     32.26 o 
  -6  11   5       15.46       16.66      9.02 o 
  -5  11   5       76.47       58.94     12.03 o 
  -4  11   5      261.24      241.66     53.56 o 
  -3  11   5      484.24      478.61     25.22 o 
  -2  11   5      384.67      320.28     21.09 o 
  -1  11   5       29.33       35.16     15.91 o 
   0  11   5      163.72      195.79     16.98 o 
   1  11   5      273.51      281.18     26.08 o 
   2  11   5      414.64      414.60     16.38 o 
   3  11   5        3.64       12.56      5.01 o 
   4  11   5      962.89      872.54     35.27 o 
   5  11   5       17.81       15.11      6.48 o 
   6  11   5      117.51      179.87     24.57 o 
   7  11   5       89.43       99.66     19.70 o 
   8  11   5        2.07       11.02     12.05 o 
  -5  12   5        7.48       27.11     13.20 o 
  -4  12   5      181.79      224.96     21.07 o 
  -3  12   5       15.70       -2.13      7.38 o 
  -2  12   5       99.44       96.90     24.73 o 
  -1  12   5       72.34      123.52     14.43 o 
   0  12   5       49.30       34.84      9.26 o 
   1  12   5      212.82      178.00     15.59 o 
   2  12   5       82.07      103.40      9.79 o 
   3  12   5      761.37      742.93     23.93 o 
   4  12   5      162.22      148.47     14.39 o 
   5  12   5      777.66      721.94     44.50 o 
   6  12   5       23.44        0.95      9.19 o 
   7  12   5       10.95       40.78     13.00 o 
  -4  13   5       34.76       28.12     10.37 o 
  -3  13   5      206.99      236.52     21.25 o 
  -2  13   5        0.08       -5.59      7.53 o 
  -1  13   5       27.87       34.47      9.31 o 
   0  13   5      214.82      193.48     36.02 o 
   1  13   5       99.89      111.28     14.78 o 
   2  13   5      511.47      493.01     24.30 o 
   3  13   5        2.48        3.96      6.31 o 
   4  13   5      407.30      395.37     33.56 o 
   5  13   5       71.81       67.80     16.29 o 
   6  13   5      110.84       99.03     19.73 o 
   7  13   5       12.93       13.20     12.28 o 
  -3  14   5       15.20       23.10     19.75 o 
  -2  14   5       85.67      103.36     15.30 o 
  -1  14   5        0.24        3.52      9.65 o 
   0  14   5      208.07      221.51     22.21 o 
   1  14   5      255.86      286.19     20.97 o 
   2  14   5       49.68       81.62     12.38 o 
   4  14   5      105.06      138.82     22.11 o 
   5  14   5       69.35       82.31     18.90 o 
   6  14   5        7.82       47.00     15.85 o 
  -2  15   5        9.42        9.29     28.57 o 
  -1  15   5       90.77      102.26     15.50 o 
   0  15   5        0.05       -5.85      8.18 o 
   1  15   5       54.70       29.76     13.65 o 
   2  15   5       28.79       44.38     14.82 o 
  -3 -11   6       75.92       64.12     17.83 o 
  -2 -11   6       10.81        8.88     12.92 o 
  -1 -11   6       22.76       30.47     16.80 o 
   0 -11   6      113.62      123.56     24.97 o 
   1 -11   6       36.44       47.28     17.91 o 
   2 -11   6       13.66       23.82     14.70 o 
   3 -11   6        8.51       10.86     11.97 o 
  -4 -10   6       56.01       69.79     13.18 o 
  -3 -10   6       12.99       19.18     14.23 o 
  -2 -10   6       29.50       38.87     16.05 o 
  -1 -10   6      136.58      166.36     26.87 o 
   0 -10   6      203.32      251.36     32.14 o 
   1 -10   6      181.63      223.11     30.28 o 
   2 -10   6       40.03       71.81     17.12 o 
   3 -10   6       47.36       44.03     14.74 o 
   4 -10   6       12.04       14.50     12.28 o 
  -5  -9   6      265.67      251.90     22.00 o 
  -4  -9   6        4.41       19.81      9.45 o 
  -3  -9   6        7.62        6.31      9.93 o 
  -2  -9   6        0.62       -3.41     10.54 o 
  -1  -9   6      169.58      163.47     25.20 o 
   0  -9   6      100.26       64.55     18.31 o 
   1  -9   6       83.23      114.52     20.96 o 
   2  -9   6      304.84      264.52     30.04 o 
   3  -9   6        2.31       -2.06     10.18 o 
   4  -9   6       12.03       26.91     12.21 o 
   5  -9   6        0.05       -7.42      7.73 o 
  -6  -8   6       99.38       73.95     19.70 o 
  -5  -8   6       99.13      141.82     16.95 o 
  -4  -8   6       78.82       68.28     11.99 o 
  -3  -8   6        3.02        4.72      7.14 o 
  -2  -8   6      196.10      210.24     17.49 o 
  -1  -8   6       16.58       -8.36     10.11 o 
   0  -8   6      419.49      380.94     34.12 o 
   1  -8   6       22.35       24.21     11.85 o 
   2  -8   6      564.31      638.37     42.80 o 
   3  -8   6      133.92      142.15     22.79 o 
   4  -8   6        4.30        5.96      8.32 o 
   5  -8   6       40.36       28.24      8.90 o 
   6  -8   6       15.83       22.09      9.20 o 
  -7  -7   6        1.71       18.27     14.23 o 
  -6  -7   6      129.55      121.90     23.82 o 
  -5  -7   6       87.66       89.82     13.72 o 
  -4  -7   6       78.57      104.08     13.63 o 
  -3  -7   6      156.04      175.08     23.46 o 
  -2  -7   6       88.45       68.64     10.78 o 
  -1  -7   6      560.06      524.83     23.58 o 
   0  -7   6        9.80       12.60     10.78 o 
   1  -7   6      603.66      520.55     35.43 o 
   2  -7   6       52.78       72.44     15.10 o 
   3  -7   6        1.33       -1.31      9.00 o 
   4  -7   6       29.52       32.93      8.68 o 
   5  -7   6        6.88        7.71     10.54 o 
   6  -7   6      161.29      155.36     16.52 o 
   7  -7   6       10.73        3.53     13.67 o 
  -7  -6   6       66.01       82.98     20.21 o 
  -6  -6   6       20.57       14.62     11.85 o 
  -5  -6   6        1.60        3.25      7.08 o 
  -4  -6   6       33.45       42.95      9.59 o 
  -3  -6   6       68.64       96.40     12.43 o 
  -2  -6   6      601.53      565.27     24.60 o 
  -1  -6   6      205.12      249.89     25.04 o 
   0  -6   6      840.53      851.93     29.99 o 
   1  -6   6      140.63      155.02     20.37 o 
   2  -6   6      263.10      262.18     31.07 o 
   3  -6   6       23.20       13.21      6.82 o 
   4  -6   6        1.92        8.56      6.30 o 
   5  -6   6      321.85      325.58     20.64 o 
   6  -6   6      168.14      126.45     14.57 o 
   7  -6   6       60.10       59.52     18.03 o 
  -8  -5   6      153.56      180.78     31.39 o 
  -7  -5   6        2.75        2.10     12.09 o 
  -6  -5   6      184.26      229.79     29.52 o 
  -5  -5   6        1.99        8.16      7.10 o 
  -4  -5   6        3.19        4.32      6.54 o 
  -3  -5   6      116.72      155.32     15.02 o 
  -2  -5   6      385.07      404.78     19.93 o 
  -1  -5   6      111.68      120.81     11.37 o 
   0  -5   6      108.35       93.97      9.60 o 
   1  -5   6      287.85      271.86     12.47 o 
   2  -5   6      224.46      243.96     14.48 o 
   3  -5   6       87.54      101.54     11.00 o 
   4  -5   6      303.76      246.70     26.99 o 
   5  -5   6      661.72      634.02     33.29 o 
   6  -5   6       57.78       53.42     10.46 o 
   7  -5   6      196.57      220.93     28.49 o 
   8  -5   6       32.76       14.07     14.15 o 
  -8  -4   6        6.36       15.85     14.90 o 
  -7  -4   6      110.38      104.62     23.90 o 
  -6  -4   6        4.68       10.26      9.27 o 
  -5  -4   6      104.85       94.23     12.33 o 
  -4  -4   6      109.64      125.25     12.93 o 
  -3  -4   6      148.49      155.38     13.41 o 
  -2  -4   6      206.29      197.75     14.12 o 
  -1  -4   6     1515.77     1587.21     73.91 o 
   0  -4   6     1798.79     1714.77     38.01 o 
   1  -4   6      152.61      146.32      7.98 o 
   2  -4   6      502.41      506.86     20.51 o 
   3  -4   6      297.78      273.02     15.00 o 
   4  -4   6      446.43      439.70     37.75 o 
   5  -4   6      108.93      105.79     21.85 o 
   6  -4   6      257.92      238.96     26.15 o 
   7  -4   6       12.16       31.46     14.90 o 
   8  -4   6       34.08       38.20     16.60 o 
  -8  -3   6      116.63      133.90     24.85 o 
  -7  -3   6       68.12       95.07     22.71 o 
  -6  -3   6      163.84      167.61     15.01 o 
  -5  -3   6      430.52      379.59     50.45 o 
  -4  -3   6        3.51        9.99      5.17 o 
  -3  -3   6      258.72      261.21     15.93 o 
  -2  -3   6      123.48      118.73     10.82 o 
  -1  -3   6      933.07     1002.84     31.86 o 
   0  -3   6     1621.75     1681.45     36.84 o 
   1  -3   6     2319.05     2391.16     59.96 o 
   2  -3   6      579.73      620.85     17.34 o 
   3  -3   6      328.53      312.92     11.38 o 
   4  -3   6       20.58       29.71      6.41 o 
   5  -3   6      177.49      156.21     29.82 o 
   6  -3   6        3.41        2.18      9.19 o 
   7  -3   6      452.08      375.75     33.45 o 
   8  -3   6       86.20      121.38     22.75 o 
   9  -3   6       12.38       19.10     14.70 o 
  -8  -2   6      102.38       83.81     21.32 o 
  -6  -2   6      217.30      235.50     17.57 o 
  -5  -2   6       67.70       66.53     11.53 o 
  -4  -2   6       17.63       10.87      5.92 o 
  -3  -2   6      258.42      202.75     24.29 o 
  -2  -2   6      944.87      882.20     31.48 o 
  -1  -2   6      826.84      769.23     18.96 o 
   0  -2   6      154.15      142.39      7.02 o 
   1  -2   6     1528.59     1512.63     33.40 o 
   2  -2   6       49.73       41.67      4.77 o 
   3  -2   6      614.63      624.09     17.42 o 
   4  -2   6     1061.28     1074.24     26.36 o 
   5  -2   6        0.68        2.35      4.67 o 
   6  -2   6      415.66      447.91     31.86 o 
   7  -2   6      131.16      102.36     18.55 o 
   8  -2   6      241.58      316.86     32.65 o 
   9  -2   6       29.55       19.66     13.35 o 
  -8  -1   6       22.56       18.07     13.47 o 
  -7  -1   6       93.70       85.20     17.75 o 
  -6  -1   6      443.01      441.08     22.15 o 
  -5  -1   6      429.60      424.89     29.88 o 
  -4  -1   6      468.12      384.90     29.94 o 
  -3  -1   6      160.31      195.26     13.24 o 
  -2  -1   6       28.78       22.22      3.01 o 
  -1  -1   6       22.84       21.80      3.43 o 
   0  -1   6     2768.55     2791.98     56.19 o 
   1  -1   6       94.41      141.68      6.99 o 
   2  -1   6      651.77      653.43     17.45 o 
   3  -1   6      718.68      621.82     17.15 o 
   4  -1   6      726.78      669.11     30.22 o 
   5  -1   6      575.07      549.97     16.67 o 
   6  -1   6      163.21      163.35     20.88 o 
   7  -1   6      773.10      829.57     48.11 o 
   8  -1   6       59.56       73.19     16.96 o 
   9  -1   6      149.51      131.45     22.55 o 
  -8   0   6       39.41       30.79     15.34 o 
  -7   0   6       13.33       11.91      6.94 o 
  -6   0   6      296.31      305.29     27.80 o 
  -5   0   6       40.86       33.80      7.55 o 
  -4   0   6        1.65       -3.64      3.14 o 
  -3   0   6      975.23     1047.84     25.87 o 
  -2   0   6     1702.23     1815.47     39.09 o 
  -1   0   6     6201.77     7112.41    134.68 o 
   0   0   6      302.95      282.27     15.07 o 
   1   0   6     1211.42     1165.65     28.19 o 
   2   0   6       16.43       24.34      3.85 o 
   3   0   6     4790.84     5373.24    103.52 o 
   4   0   6        4.97        5.97      3.07 o 
   5   0   6      914.81      868.92     28.75 o 
   6   0   6      550.17      525.18     21.57 o 
   7   0   6       50.37       55.56     14.35 o 
   8   0   6       99.06       98.36     18.86 o 
   9   0   6       25.09       29.29     13.16 o 
  -8   1   6       15.64       43.99     17.08 o 
  -7   1   6      164.42      176.15     15.97 o 
  -6   1   6        0.08       -0.42      5.05 o 
  -5   1   6      331.58      300.71     13.36 o 
  -4   1   6      119.79       97.24      7.65 o 
  -3   1   6      645.26      624.01     21.43 o 
  -2   1   6     8690.00     8975.43    169.09 o 
  -1   1   6      285.42      280.87      9.85 o 
   0   1   6      158.63      131.09      6.72 o 
   1   1   6      425.07      416.85     12.35 o 
   2   1   6      200.07      249.69     12.18 o 
   3   1   6      276.40      255.68     14.35 o 
   4   1   6     1801.00     1842.44     39.49 o 
   5   1   6     1672.72     1686.00     47.85 o 
   6   1   6      442.67      433.27     19.73 o 
   7   1   6       11.17       18.21      6.56 o 
   8   1   6        7.69       -3.45      7.25 o 
   9   1   6       46.35       65.86     16.60 o 
  10   1   6        7.64       12.36     13.95 o 
  -8   2   6       38.43       41.57     16.37 o 
  -7   2   6        4.11       -6.73     13.65 o 
  -6   2   6      719.02      666.47     24.11 o 
  -5   2   6       15.82       16.65      5.85 o 
  -4   2   6      301.78      335.20     16.22 o 
  -3   2   6     2151.20     2061.11     44.81 o 
  -2   2   6     3426.31     3496.20     70.12 o 
  -1   2   6     7621.56     8140.44    153.42 o 
   0   2   6     1398.49     1467.56     32.06 o 
   1   2   6      509.95      442.03     12.77 o 
   2   2   6        1.93        5.82      2.68 o 
   3   2   6      806.34      766.83     19.18 o 
   4   2   6        0.78        3.33      2.50 o 
   5   2   6      938.34      963.39     31.62 o 
   6   2   6      284.79      288.68     20.37 o 
   7   2   6      177.36      145.39     13.26 o 
   8   2   6       17.05       19.73     10.94 o 
   9   2   6        0.84        7.97      9.23 o 
  10   2   6      139.57      171.11     26.55 o 
  -7   3   6      341.01      363.36     16.11 o 
  -6   3   6      435.40      405.74     16.49 o 
  -5   3   6      527.90      477.39     16.92 o 
  -4   3   6       29.15       47.03      6.13 o 
  -3   3   6     1783.19     1581.07     36.39 o 
  -2   3   6      633.47      593.44     16.96 o 
  -1   3   6      157.32      140.27      7.46 o 
   0   3   6     1666.48     1812.67     38.57 o 
   1   3   6        1.16        0.02      3.31 o 
   2   3   6     2360.64     2523.01     51.15 o 
   3   3   6      573.19      594.72     15.67 o 
   4   3   6     2338.08     2446.19     49.91 o 
   5   3   6      495.85      479.37     20.22 o 
   6   3   6      401.71      360.26     18.11 o 
   7   3   6      189.41      173.25     14.44 o 
   8   3   6        1.76        0.42      5.88 o 
   9   3   6       28.26       17.24     11.21 o 
  10   3   6       46.16       54.81     15.97 o 
  -7   4   6      182.35      206.32     17.14 o 
  -6   4   6      302.03      293.99     14.91 o 
  -5   4   6       12.85       26.38      5.52 o 
  -4   4   6     1252.15     1169.38     56.98 o 
  -3   4   6        0.20        3.35      3.40 o 
  -2   4   6      458.86      423.59     13.98 o 
  -1   4   6      833.69      714.85     21.55 o 
   0   4   6     1501.38     1324.29     29.99 o 
   1   4   6     1074.62     1012.14     23.82 o 
   2   4   6      218.12      188.93      7.85 o 
   3   4   6     5753.19     6143.40    116.81 o 
   4   4   6        1.56        6.31      4.02 o 
   5   4   6     2380.97     2355.92     91.58 o 
   6   4   6       22.28       26.59      6.77 o 
   7   4   6       98.97      104.59     12.18 o 
   8   4   6       37.01       32.47     13.89 o 
   9   4   6      137.98      112.65     14.18 o 
  10   4   6        4.00       10.86     10.03 o 
  -8   5   6        3.73        8.96     11.61 o 
  -7   5   6      309.57      306.52     20.77 o 
  -6   5   6       33.37       38.98      8.72 o 
  -5   5   6      582.30      628.19     20.63 o 
  -4   5   6      276.69      267.41     12.26 o 
  -3   5   6      626.65      592.51     18.34 o 
  -2   5   6       74.67       80.11      7.64 o 
  -1   5   6       23.24       12.63      3.67 o 
   0   5   6        2.33        1.65      2.82 o 
   1   5   6      707.58      728.89     19.04 o 
   2   5   6     3155.08     3364.48     67.07 o 
   3   5   6      709.06      791.56     24.70 o 
   4   5   6     1570.88     1498.26     43.90 o 
   5   5   6        6.29        6.79      4.89 o 
   6   5   6       15.90        1.70      7.11 o 
   7   5   6        0.38       -1.97      5.56 o 
   8   5   6      111.29      143.50     14.80 o 
   9   5   6       83.28       66.45     11.33 o 
  10   5   6       51.44       58.81     12.22 o 
  -8   6   6       75.53       66.65     12.19 o 
  -7   6   6       15.88       24.82      8.61 o 
  -6   6   6      391.56      384.91     21.87 o 
  -5   6   6        1.98        9.51      6.34 o 
  -4   6   6      215.44      181.40     10.76 o 
  -3   6   6      392.15      427.80     18.27 o 
  -2   6   6      928.63      826.34     22.60 o 
  -1   6   6        1.98        0.96      3.06 o 
   0   6   6     3905.98     3978.38     79.31 o 
   1   6   6       13.00       11.90      3.56 o 
   2   6   6     2868.73     2759.55     56.67 o 
   3   6   6      745.07      811.49     20.78 o 
   4   6   6      797.61      766.56     27.05 o 
   5   6   6      392.93      357.32     17.52 o 
   6   6   6       15.13       19.95      6.50 o 
   7   6   6      211.70      158.24     36.72 o 
   8   6   6      207.98      206.10     39.75 o 
   9   6   6      169.98      186.11     17.46 o 
  -8   7   6      243.00      233.50     37.63 o 
  -7   7   6       84.36       94.74     22.07 o 
  -6   7   6       36.70       52.94      9.98 o 
  -5   7   6      142.20      165.97     15.50 o 
  -4   7   6      154.67      154.52     14.25 o 
  -3   7   6      104.52      106.75      9.43 o 
  -2   7   6       13.81       14.00      4.23 o 
  -1   7   6     1930.29     1795.99     40.55 o 
   0   7   6      117.32      103.04      7.50 o 
   1   7   6       84.11       51.13      5.78 o 
   2   7   6      133.36      120.89      7.71 o 
   3   7   6      433.10      429.09     14.81 o 
   4   7   6      587.37      583.51     23.10 o 
   5   7   6      321.50      267.90     15.99 o 
   6   7   6      109.48      112.27     12.33 o 
   7   7   6       91.52       87.32     12.36 o 
   8   7   6      334.97      283.51     20.15 o 
   9   7   6       25.83       48.03     10.26 o 
  -7   8   6        1.48       11.11     11.97 o 
  -6   8   6        1.24        7.37      7.41 o 
  -5   8   6       30.39       37.81      9.36 o 
  -4   8   6       72.12       63.95     10.31 o 
  -3   8   6      193.36      174.76     14.68 o 
  -2   8   6      311.66      275.34     12.28 o 
  -1   8   6      561.26      532.83     17.21 o 
   0   8   6      618.94      582.93     18.16 o 
   1   8   6       85.43       91.90      7.58 o 
   2   8   6      676.96      629.17     18.80 o 
   3   8   6      227.92      247.53     11.02 o 
   4   8   6     1612.57     1560.58     60.87 o 
   5   8   6       97.27       97.32     11.03 o 
   6   8   6     1350.56     1247.37     75.43 o 
   7   8   6      832.42      725.70     30.17 o 
   8   8   6        0.87        9.34      7.41 o 
   9   8   6      148.73      163.31     26.51 o 
  -7   9   6        3.64       12.83      8.77 o 
  -6   9   6        1.07       18.31      8.69 o 
  -5   9   6        8.15        4.90      7.17 o 
  -4   9   6      149.23      152.03     34.67 o 
  -3   9   6       80.35       80.04     11.29 o 
  -2   9   6     1266.95     1274.27     81.73 o 
  -1   9   6      977.16      953.56     32.91 o 
   0   9   6       10.12       19.22      6.03 o 
   1   9   6       20.31       17.62      4.85 o 
   2   9   6      313.09      305.56     12.67 o 
   3   9   6     1015.75     1029.04     27.26 o 
   4   9   6       62.56       54.39     10.20 o 
   5   9   6      564.57      569.66     24.50 o 
   6   9   6        4.75        5.80      6.14 o 
   7   9   6      245.03      228.73     17.94 o 
   8   9   6      275.60      253.65     21.91 o 
   9   9   6        1.97       13.12     13.20 o 
  -6  10   6        3.67       11.79      8.58 o 
  -5  10   6      116.66      135.84     16.88 o 
  -4  10   6       63.72       70.96     11.56 o 
  -3  10   6      211.27      200.27     17.02 o 
  -2  10   6      297.27      259.00     18.40 o 
  -1  10   6      561.24      528.05     24.15 o 
   0  10   6      270.58      242.50     12.35 o 
   1  10   6      356.87      337.20     18.13 o 
   2  10   6      551.93      507.99     30.37 o 
   3  10   6      375.13      354.07     14.40 o 
   4  10   6       26.96       52.90      8.92 o 
   5  10   6        8.77        7.33      5.86 o 
   6  10   6      449.47      449.80     29.96 o 
   7  10   6       30.88       18.56      8.04 o 
   8  10   6       48.59       40.02     15.65 o 
  -6  11   6      121.56      101.40     15.51 o 
  -5  11   6        0.04       12.41      8.22 o 
  -4  11   6      316.53      269.85     21.12 o 
  -3  11   6        0.25        1.86      7.11 o 
  -2  11   6      232.45      257.46     19.57 o 
  -1  11   6        9.30       15.97      9.02 o 
   0  11   6       67.41       79.22     18.11 o 
   1  11   6       51.29       58.82      7.52 o 
   2  11   6      229.33      234.54     14.34 o 
   3  11   6       53.35       68.66      8.61 o 
   4  11   6      487.76      467.91     22.53 o 
   5  11   6     1053.09      981.23     36.49 o 
   6  11   6       78.77       58.88     10.04 o 
   7  11   6      158.98      203.09     27.03 o 
   8  11   6       39.68        1.35      9.83 o 
  -5  12   6      100.65      100.30     15.17 o 
  -4  12   6       69.50       68.71     12.72 o 
  -3  12   6      665.55      637.23     30.96 o 
  -2  12   6        0.92       -0.65      7.16 o 
  -1  12   6        7.07        5.31      7.89 o 
   0  12   6       72.35       77.17     11.58 o 
   1  12   6      441.24      405.04     19.27 o 
   2  12   6      351.90      347.33     15.80 o 
   3  12   6       11.18       35.04      8.10 o 
   4  12   6      555.16      563.24     25.94 o 
   5  12   6       13.17        9.74      6.49 o 
   6  12   6       15.52       36.50     13.04 o 
   7  12   6       38.32       44.30     15.18 o 
  -4  13   6       77.05       70.92     13.10 o 
  -3  13   6        3.25       26.02      9.32 o 
  -2  13   6       45.89       48.38     11.42 o 
  -1  13   6       57.27       57.91     11.25 o 
   0  13   6      203.69      190.21     19.16 o 
   1  13   6      296.98      306.43     20.43 o 
   2  13   6       97.64      138.30     15.98 o 
   3  13   6      261.49      268.50     18.62 o 
   4  13   6      264.12      265.63     19.27 o 
   5  13   6      115.77      114.60     20.61 o 
   6  13   6        1.24        1.39      9.51 o 
   7  13   6       24.07       30.24     14.15 o 
  -3  14   6      168.79      162.81     19.23 o 
  -2  14   6       13.74       10.99     14.37 o 
  -1  14   6      288.29      343.61     50.51 o 
   0  14   6       59.73       56.54     11.64 o 
   1  14   6      294.46      315.36     39.75 o 
   2  14   6       40.01       39.73     10.08 o 
   3  14   6      164.83      218.92     17.85 o 
   4  14   6      281.47      347.77     32.38 o 
   5  14   6       21.45       32.89     12.64 o 
   6  14   6       16.08       27.54     13.16 o 
  -2  15   6       32.13       41.20     11.42 o 
  -1  15   6       48.26       35.36     21.68 o 
   0  15   6      176.77      201.04     22.01 o 
   1  15   6       24.12       22.31      9.55 o 
   2  15   6       21.31       25.33      9.15 o 
   1  16   6       27.23       56.59     17.99 o 
  -1 -11   7        6.33       -4.00     12.21 o 
   0 -11   7       47.03       84.33     22.27 o 
   1 -11   7       46.85       75.73     20.13 o 
  -3 -10   7        0.73        3.69     12.09 o 
  -2 -10   7        2.48        9.51     14.38 o 
  -1 -10   7      104.35      125.03     24.21 o 
   0 -10   7      104.81       92.93     21.68 o 
   1 -10   7      112.96      116.47     23.82 o 
   2 -10   7        2.75        0.08     11.45 o 
   3 -10   7        1.50       16.25     14.31 o 
  -5  -9   7       29.90       47.16     11.74 o 
  -4  -9   7       33.49       62.87     12.36 o 
  -3  -9   7        2.05        7.48      8.47 o 
  -2  -9   7      101.62      126.97     23.62 o 
  -1  -9   7       43.84       38.76     16.76 o 
   0  -9   7      405.79      321.46     33.56 o 
   1  -9   7        2.33        2.30      9.31 o 
   2  -9   7      135.69      115.59     22.03 o 
   3  -9   7       85.83       59.76     17.75 o 
   4  -9   7        6.51       10.94     10.94 o 
   5  -9   7       19.49       38.00     14.46 o 
  -5  -8   7       33.26       29.75     10.32 o 
  -4  -8   7       86.88       90.22     13.80 o 
  -3  -8   7       86.58       80.09     12.83 o 
  -2  -8   7        8.60       28.19      8.85 o 
  -1  -8   7      327.15      422.08     37.21 o 
   0  -8   7        6.53       25.52     12.96 o 
   1  -8   7      314.51      280.05     29.84 o 
   2  -8   7       12.99        8.68     10.11 o 
   3  -8   7      167.72      198.26     26.23 o 
   4  -8   7       15.29       34.44     13.43 o 
   5  -8   7        1.09       13.39      8.82 o 
   6  -8   7       83.20       92.23     14.07 o 
  -6  -7   7        7.03       -3.09     10.98 o 
  -5  -7   7      148.14      150.77     17.32 o 
  -4  -7   7        2.20       13.20      8.31 o 
  -3  -7   7       28.13       56.24     12.44 o 
  -2  -7   7      229.73      288.87     27.16 o 
  -1  -7   7       68.40       76.73     11.19 o 
   0  -7   7       28.23       31.11     12.72 o 
   1  -7   7        0.33       -4.24      8.00 o 
   2  -7   7      184.51      178.60     23.90 o 
   3  -7   7        7.77       -1.55      8.44 o 
   4  -7   7       52.57       77.00     11.56 o 
   5  -7   7       71.43       69.07     11.63 o 
   6  -7   7       46.67       67.90     14.94 o 
  -7  -6   7        0.11       33.13     14.15 o 
  -6  -6   7       61.70       74.62     12.93 o 
  -5  -6   7       16.14       36.97     14.86 o 
  -4  -6   7      186.47      208.25     20.27 o 
  -3  -6   7      158.05      119.84     13.98 o 
  -2  -6   7      415.11      456.62     22.42 o 
  -1  -6   7      102.51      122.97     12.82 o 
   0  -6   7      631.41      644.52     25.89 o 
   1  -6   7       41.80       47.36     12.68 o 
   2  -6   7        0.70        7.57      8.68 o 
   3  -6   7       47.74       59.14     13.00 o 
   4  -6   7       89.44       98.49     14.11 o 
   5  -6   7       91.09       79.74     11.44 o 
   6  -6   7       78.21       74.22     18.51 o 
   7  -6   7       21.07       25.40     14.03 o 
  -7  -5   7       46.82       53.78     18.35 o 
  -6  -5   7       31.48       32.35      9.72 o 
  -5  -5   7       53.40       59.87     11.67 o 
  -4  -5   7        1.69        6.62      7.27 o 
  -3  -5   7       32.39       42.97      9.33 o 
  -2  -5   7      215.81      209.28     16.00 o 
  -1  -5   7       62.53       73.43     18.76 o 
   0  -5   7      238.34      270.91     15.57 o 
   1  -5   7      155.01      174.06     12.63 o 
   2  -5   7      541.28      550.13     22.75 o 
   3  -5   7       42.01       50.88      8.92 o 
   4  -5   7      755.71      787.65     36.93 o 
   5  -5   7        6.05       17.90      7.31 o 
   6  -5   7       56.91       64.43     17.32 o 
   7  -5   7        0.79        4.04     11.93 o 
   8  -5   7       16.36       20.05     14.46 o 
  -7  -4   7       34.37       58.73     18.39 o 
  -6  -4   7      189.27      206.82     18.31 o 
  -5  -4   7       18.31       14.80      7.69 o 
  -4  -4   7       73.17       55.10     10.18 o 
  -3  -4   7       14.52       22.87      7.15 o 
  -2  -4   7      407.87      426.58     20.41 o 
  -1  -4   7       26.74       25.04      6.83 o 
   0  -4   7      329.47      304.80     15.89 o 
   1  -4   7      414.59      369.67     12.87 o 
   2  -4   7      141.68      160.98     16.05 o 
   3  -4   7      175.03      165.37     12.78 o 
   4  -4   7      429.10      375.82     19.06 o 
   5  -4   7      613.02      649.73     27.01 o 
   6  -4   7        1.19        1.19      9.59 o 
   7  -4   7      125.25      129.62     22.83 o 
   8  -4   7      123.71       93.64     22.90 o 
  -8  -3   7       10.40       14.27     14.70 o 
  -6  -3   7       78.40       72.73     11.32 o 
  -5  -3   7      237.82      282.37     18.80 o 
  -4  -3   7      211.39      217.00     16.44 o 
  -3  -3   7      150.70      155.58     36.66 o 
  -2  -3   7       10.40       20.09      6.16 o 
  -1  -3   7     1983.66     2048.27     56.80 o 
   0  -3   7     1619.00     1753.79     90.85 o 
   1  -3   7     1386.04     1404.71     32.67 o 
   2  -3   7      101.90      106.22     10.51 o 
   3  -3   7        1.31        1.50      4.89 o 
   4  -3   7       25.66       33.93      7.65 o 
   5  -3   7      400.36      417.32     20.10 o 
   6  -3   7      449.19      363.35     29.13 o 
   7  -3   7      121.99      132.04     22.03 o 
   8  -3   7      136.93      128.79     22.94 o 
  -8  -2   7       60.99       58.02     19.26 o 
  -7  -2   7       80.59       71.41     19.02 o 
  -6  -2   7      139.01      153.47     19.70 o 
  -5  -2   7      803.01      794.98     31.62 o 
  -4  -2   7        7.40       -6.99      7.91 o 
  -3  -2   7      495.36      409.76     19.65 o 
  -2  -2   7      255.29      213.59     13.58 o 
  -1  -2   7        2.99        7.15      9.13 o 
   0  -2   7     1877.64     1808.95     39.38 o 
   1  -2   7       62.95       60.50      5.66 o 
   2  -2   7       46.53       33.79      5.08 o 
   3  -2   7      184.34      177.42      9.08 o 
   4  -2   7      103.93      106.27     13.67 o 
   5  -2   7        2.64        1.84      6.44 o 
   6  -2   7      311.07      298.16     28.18 o 
   7  -2   7      467.11      456.47     34.52 o 
   8  -2   7       67.25       91.70     19.66 o 
   9  -2   7      161.02      184.19     27.62 o 
  -8  -1   7       77.87       87.89     22.43 o 
  -7  -1   7       39.38       35.60     10.20 o 
  -6  -1   7      273.17      295.22     19.92 o 
  -5  -1   7       26.80       29.49      7.65 o 
  -4  -1   7      743.86      722.86     28.17 o 
  -3  -1   7       19.09       17.51      5.89 o 
  -2  -1   7        6.31        1.00      6.72 o 
  -1  -1   7      908.63      814.20     23.87 o 
   0  -1   7     1086.28      977.25     23.65 o 
   1  -1   7      968.65      920.75     28.49 o 
   2  -1   7     1426.67     1550.11     46.33 o 
   3  -1   7      930.66      888.91     22.88 o 
   4  -1   7      534.75      571.76     17.13 o 
   5  -1   7      460.64      410.93     46.05 o 
   6  -1   7      128.83      154.79     20.65 o 
   7  -1   7       13.91       11.21     10.86 o 
   8  -1   7      135.64      146.94     23.46 o 
   9  -1   7        3.89       23.06     12.01 o 
  -7   0   7       45.07       52.60     10.75 o 
  -6   0   7       24.28       29.82      8.53 o 
  -5   0   7     1788.40     1676.62     51.78 o 
  -4   0   7       27.70       49.08      8.51 o 
  -3   0   7      281.96      273.63     16.98 o 
  -2   0   7     1394.57     1435.02     32.80 o 
  -1   0   7        0.90        4.81      2.93 o 
   0   0   7     1190.35     1298.08     29.55 o 
   1   0   7       16.05        8.72      3.25 o 
   2   0   7      581.80      554.90     15.89 o 
   3   0   7       53.10       56.68      5.69 o 
   4   0   7      654.93      639.87     18.09 o 
   5   0   7      157.90      165.95     11.92 o 
   6   0   7       55.52       50.25     12.64 o 
   7   0   7      472.09      457.31     33.45 o 
   8   0   7       44.68       33.49     13.28 o 
   9   0   7       59.21       59.60     16.45 o 
  -7   1   7        0.63       16.45      7.67 o 
  -6   1   7      334.01      373.67     21.76 o 
  -5   1   7      100.89       97.26     11.51 o 
  -4   1   7      472.79      473.21     16.12 o 
  -3   1   7      943.71      901.45     23.72 o 
  -2   1   7     3274.52     3155.95     64.44 o 
  -1   1   7     1414.00     1353.10     30.99 o 
   0   1   7      337.34      323.15     11.38 o 
   1   1   7      983.98      895.92     22.09 o 
   2   1   7      102.10      127.09      7.27 o 
   3   1   7     1176.50     1138.17     26.97 o 
   4   1   7      303.24      285.39     19.55 o 
   5   1   7      265.61      250.37     14.39 o 
   6   1   7      879.81      877.67     31.10 o 
   7   1   7        0.98       11.06      8.56 o 
   8   1   7       18.40       50.13     14.58 o 
   9   1   7       41.44       46.76     16.68 o 
  -8   2   7       51.88       51.71     15.30 o 
  -7   2   7       57.48       72.63     20.27 o 
  -6   2   7       10.46        7.43      6.27 o 
  -5   2   7      926.95      879.54     25.88 o 
  -4   2   7      146.73      180.95     10.44 o 
  -3   2   7     1834.34     1798.31     93.89 o 
  -2   2   7     1013.10      952.05     24.28 o 
  -1   2   7     2395.00     2459.06     51.50 o 
   0   2   7      644.57      677.51     18.05 o 
   1   2   7     1896.36     2004.70     42.45 o 
   2   2   7     1484.27     1383.96     31.14 o 
   3   2   7      349.70      380.13     18.75 o 
   4   2   7      881.48      875.96     28.67 o 
   5   2   7      792.15      780.28     32.14 o 
   6   2   7      462.54      453.33     20.51 o 
   7   2   7       66.10       55.09      9.15 o 
   8   2   7       50.46       42.76     12.80 o 
   9   2   7       77.55       96.57     20.21 o 
  -7   3   7      235.10      263.93     19.80 o 
  -6   3   7      511.79      536.50     19.72 o 
  -5   3   7        4.76        3.55      4.12 o 
  -4   3   7       37.44       42.54      6.59 o 
  -3   3   7       64.93       53.74      6.17 o 
  -2   3   7      164.36      237.95     10.37 o 
  -1   3   7      401.14      439.12     13.86 o 
   0   3   7      276.37      218.06     11.06 o 
   1   3   7     2570.58     2683.51     54.97 o 
   2   3   7      444.08      432.48     13.24 o 
   3   3   7     2376.58     2454.96     50.88 o 
   4   3   7       67.78       87.10      5.93 o 
   5   3   7     1289.08     1224.50     38.23 o 
   6   3   7       12.40        7.91      7.89 o 
   7   3   7      272.74      262.96     17.41 o 
   8   3   7       15.74       40.19      9.25 o 
   9   3   7      107.88      135.41     22.79 o 
  10   3   7       40.74       66.02     17.75 o 
  -7   4   7      178.08      185.46     23.14 o 
  -6   4   7       18.38       26.41      6.26 o 
  -5   4   7      296.62      302.63     14.21 o 
  -4   4   7        2.50        6.82      6.59 o 
  -3   4   7       52.47       45.78      9.22 o 
  -2   4   7       78.29      109.76      9.86 o 
  -1   4   7      747.36      717.96     19.80 o 
   0   4   7        1.59       17.94      5.28 o 
   1   4   7     2386.03     2433.98     50.61 o 
   2   4   7       75.31      119.52      6.81 o 
   3   4   7      129.67      190.59      8.34 o 
   4   4   7     1645.61     1569.39    120.35 o 
   5   4   7        0.19       -0.41      4.30 o 
   6   4   7     1346.18     1303.66     41.98 o 
   7   4   7       54.31       66.39     10.13 o 
   8   4   7      202.73      220.74     17.67 o 
   9   4   7      110.31      109.65     21.00 o 
  10   4   7       18.49       20.96     12.52 o 
  -8   5   7        6.76       14.94     12.25 o 
  -7   5   7       45.21       94.12     15.10 o 
  -6   5   7      270.67      320.07     20.34 o 
  -5   5   7      101.16      101.43      9.34 o 
  -4   5   7      270.75      262.69     12.61 o 
  -3   5   7       53.16       35.70      5.59 o 
  -2   5   7       82.39       75.84      7.12 o 
  -1   5   7      337.34      370.30     13.31 o 
   0   5   7     4608.86     4996.83     97.90 o 
   1   5   7     1629.80     1675.76     37.12 o 
   2   5   7       33.11       27.10      4.29 o 
   3   5   7      405.94      377.38     16.69 o 
   4   5   7      293.58      302.50     28.02 o 
   5   5   7      100.98       82.61     10.18 o 
   6   5   7      429.74      403.22     19.96 o 
   7   5   7       71.37       73.42     10.94 o 
   8   5   7       12.92       11.86      6.95 o 
   9   5   7      104.70      108.34     14.25 o 
  10   5   7      136.04      157.01     23.14 o 
  -8   6   7      171.82      206.01     19.61 o 
  -7   6   7      250.46      235.20     19.48 o 
  -6   6   7      116.14      119.85     14.04 o 
  -5   6   7       86.63       89.47      9.30 o 
  -4   6   7     1023.46      997.82     27.97 o 
  -3   6   7      211.45      179.05     10.59 o 
  -2   6   7      326.58      328.89     18.51 o 
  -1   6   7       30.09       12.23      4.24 o 
   0   6   7       42.40       41.98      5.58 o 
   1   6   7     1208.83     1115.23     51.85 o 
   2   6   7       10.56       11.11      3.64 o 
   3   6   7      739.89      644.57     17.89 o 
   4   6   7      298.50      272.34     15.47 o 
   5   6   7       17.26       17.70     10.03 o 
   6   6   7      279.64      300.68     18.32 o 
   7   6   7      153.97      135.03     13.94 o 
   8   6   7      642.26      641.82     48.13 o 
   9   6   7       27.99       35.05      9.53 o 
  -7   7   7       82.85      110.25     14.35 o 
  -6   7   7        1.69       10.59     10.09 o 
  -5   7   7        2.82       -3.66      5.50 o 
  -4   7   7       63.56       81.46      8.32 o 
  -3   7   7      183.19      177.68     10.87 o 
  -2   7   7      213.46      197.19     10.99 o 
  -1   7   7      179.97      192.39     15.37 o 
   0   7   7      729.32      656.17     32.87 o 
   1   7   7      140.29      169.69      9.45 o 
   2   7   7      232.98      212.56     10.22 o 
   3   7   7       16.96       21.23      4.06 o 
   4   7   7      909.04      858.87     30.37 o 
   5   7   7     1252.29     1217.89     40.11 o 
   6   7   7        2.53        8.35      6.23 o 
   7   7   7      420.28      345.48     21.05 o 
   8   7   7        0.11       12.07     16.07 o 
   9   7   7      261.70      267.34     21.14 o 
  -7   8   7       14.49       21.90      8.96 o 
  -6   8   7        1.55        8.18      7.18 o 
  -5   8   7        0.69        9.19      6.59 o 
  -4   8   7      234.73      228.96     17.73 o 
  -3   8   7       17.19       12.17      4.77 o 
  -2   8   7      522.33      482.18     25.82 o 
  -1   8   7     1187.28     1198.91     30.78 o 
   0   8   7      100.10       92.59      7.89 o 
   1   8   7        6.84        2.38      3.60 o 
   2   8   7       96.52       94.55      7.51 o 
   3   8   7     1606.31     1670.29     38.66 o 
   4   8   7        5.24        7.76      5.42 o 
   5   8   7      820.17      837.53     32.67 o 
   6   8   7      858.08      854.63     34.28 o 
   7   8   7       81.82       84.04     14.62 o 
   8   8   7       48.45       55.95     17.44 o 
   9   8   7        1.13        1.81      7.50 o 
  -7   9   7        1.59       12.88      9.25 o 
  -6   9   7        0.36       13.92      8.39 o 
  -5   9   7      133.53      165.66     17.20 o 
  -4   9   7       10.52       26.08      8.73 o 
  -3   9   7       49.42       73.99     10.78 o 
  -2   9   7      894.36      850.25     25.16 o 
  -1   9   7      204.52      206.56     11.50 o 
   0   9   7      534.18      507.85     17.41 o 
   1   9   7       25.07       20.48      4.97 o 
   2   9   7      269.04      241.98     11.93 o 
   3   9   7        0.03        1.17      3.88 o 
   4   9   7       55.65       76.04     15.53 o 
   5   9   7      307.87      298.26     25.44 o 
   6   9   7     1996.04     1791.68     55.71 o 
   7   9   7       10.54        8.92      6.50 o 
   8   9   7       21.22       22.28      8.46 o 
   9   9   7       27.27       46.76     17.28 o 
  -6  10   7       75.12       95.40     15.02 o 
  -5  10   7        2.57        3.40      7.71 o 
  -4  10   7       18.78       20.71      8.46 o 
  -3  10   7       21.53       19.19      8.72 o 
  -2  10   7     1290.72     1170.39     41.38 o 
  -1  10   7       39.21       31.46      6.19 o 
   0  10   7      565.01      493.05     27.40 o 
   1  10   7      125.90      129.00      9.71 o 
   2  10   7      452.68      448.79     19.92 o 
   3  10   7       17.96       23.10      7.87 o 
   4  10   7      376.81      388.25     52.61 o 
   5  10   7      760.80      764.86     40.66 o 
   6  10   7      147.13      138.93     14.41 o 
   7  10   7      225.35      201.93     43.89 o 
   8  10   7       13.55       21.71      8.44 o 
  -6  11   7      205.20      213.03     21.27 o 
  -5  11   7        8.30        9.88      9.79 o 
  -4  11   7       37.38       55.68     11.18 o 
  -3  11   7      714.08      623.45     29.34 o 
  -2  11   7      124.41      123.70     17.67 o 
  -1  11   7      133.76      155.08     15.39 o 
   0  11   7       42.22       49.50      7.27 o 
   1  11   7      196.77      222.22     12.77 o 
   2  11   7      645.07      668.18     21.94 o 
   3  11   7      332.03      319.07     18.52 o 
   4  11   7      927.53      881.07     33.64 o 
   5  11   7      117.72      113.28     13.34 o 
   6  11   7      357.76      330.11     21.26 o 
   7  11   7        2.02       -2.28     14.42 o 
   8  11   7       85.32       80.41     19.22 o 
  -5  12   7      101.47       98.19     15.57 o 
  -4  12   7       52.46       64.20     12.30 o 
  -3  12   7       44.58       38.52     11.45 o 
  -2  12   7      484.11      481.86     46.19 o 
  -1  12   7       29.11       35.48      9.54 o 
   0  12   7       65.10       58.42     10.64 o 
   1  12   7        6.06        0.71      6.22 o 
   2  12   7       15.27       24.13      6.08 o 
   3  12   7      325.13      327.87     31.86 o 
   4  12   7      108.70      110.72     16.29 o 
   5  12   7      862.12      781.94     32.57 o 
   6  12   7        0.68       -0.67      6.41 o 
   7  12   7       48.41       68.68     17.44 o 
  -4  13   7       58.72       74.14     12.93 o 
  -3  13   7      115.92      114.67     16.02 o 
  -2  13   7        9.03       10.25      8.55 o 
  -1  13   7      387.13      365.60     24.05 o 
   0  13   7       64.45       85.67     12.95 o 
   1  13   7      416.62      427.11     23.00 o 
   2  13   7       63.52       62.63      8.53 o 
   3  13   7      443.37      421.84     22.35 o 
   4  13   7      179.41      200.74     17.47 o 
   5  13   7       45.74       44.18      9.96 o 
   6  13   7       95.70       82.31     18.35 o 
   7  13   7       35.07       43.15     15.26 o 
  -3  14   7       19.14       28.76     11.08 o 
  -2  14   7      149.54      185.03     19.75 o 
  -1  14   7       47.73       45.55     11.56 o 
   0  14   7      206.18      204.40     23.84 o 
   1  14   7       26.37       27.78      9.72 o 
   2  14   7      161.21      184.64     17.34 o 
   3  14   7       50.61       60.46     11.02 o 
   4  14   7       37.38       66.13     11.27 o 
   5  14   7       93.12       79.65     18.59 o 
   6  14   7        0.34      -10.62     10.34 o 
  -2  15   7       20.43       27.02     10.74 o 
  -1  15   7       23.03       28.86     10.12 o 
   0  15   7        3.80        3.89      9.06 o 
   1  15   7        4.98       11.02      9.22 o 
   2  15   7        5.49       -9.51     10.70 o 
   3  15   7      255.31      199.65     25.92 o 
   4  15   7       80.06      100.34     20.37 o 
   5  15   7       45.47       71.49     17.75 o 
   1  16   7       46.08       59.82     19.36 o 
   2  16   7       57.99       73.23     18.23 o 
  -2 -10   8       22.81       25.60     15.89 o 
  -1 -10   8       35.04       62.81     19.22 o 
   0 -10   8      151.96      112.94     23.26 o 
   1 -10   8        7.21       14.23     13.51 o 
   2 -10   8       59.33       73.07     19.02 o 
  -4  -9   8        1.34       17.69     11.25 o 
  -3  -9   8        1.80      -11.65     10.94 o 
  -2  -9   8        0.26       -7.37     12.84 o 
  -1  -9   8      200.17      182.49     27.82 o 
   0  -9   8       19.21        7.93     13.00 o 
   1  -9   8      140.53      138.98     24.01 o 
   2  -9   8       41.68       26.15     12.96 o 
   3  -9   8       50.49       83.38     19.85 o 
   4  -9   8        6.27       20.29     13.35 o 
  -5  -8   8       76.41       50.48     11.76 o 
  -4  -8   8       12.51       22.03      8.91 o 
  -3  -8   8       15.31       18.45      9.46 o 
  -2  -8   8       23.94       21.24     13.20 o 
  -1  -8   8       15.86       17.52     13.55 o 
   0  -8   8        1.25       24.17     14.15 o 
   1  -8   8        4.21        4.44      9.87 o 
   2  -8   8      348.47      389.46     36.30 o 
   3  -8   8        0.08       -6.26      9.87 o 
   4  -8   8       57.87       50.41     15.69 o 
   5  -8   8        5.08       -4.16     11.25 o 
  -5  -7   8        0.01       11.30      8.88 o 
  -4  -7   8      246.29      279.22     31.03 o 
  -3  -7   8        3.63        7.54     18.27 o 
  -2  -7   8        7.76        5.47      7.06 o 
  -1  -7   8       24.22       16.56     12.84 o 
   0  -7   8        1.12       -3.41      8.96 o 
   1  -7   8      257.21      226.83     27.15 o 
   2  -7   8       76.72       41.17     13.79 o 
   3  -7   8       96.18       77.47     17.87 o 
   4  -7   8       14.39       24.29     12.09 o 
   5  -7   8        0.78        4.22      7.63 o 
   6  -7   8        1.30      -14.54     11.73 o 
  -6  -6   8       14.46       17.83     12.44 o 
  -5  -6   8       70.87       82.61     33.39 o 
  -4  -6   8        0.64        8.66      7.61 o 
  -3  -6   8      105.37       79.07     20.41 o 
  -2  -6   8        2.63       14.15      6.77 o 
  -1  -6   8        5.79       11.34      6.81 o 
   0  -6   8       80.84       90.11     17.67 o 
   1  -6   8        1.23       15.02     10.03 o 
   2  -6   8      209.63      262.10     27.42 o 
   3  -6   8        6.86       13.99     10.54 o 
   4  -6   8      167.48      205.68     16.89 o 
   5  -6   8        9.81       11.63      7.47 o 
   6  -6   8       92.32      107.31     21.16 o 
   7  -6   8        1.35        7.69     12.64 o 
  -7  -5   8        0.30       15.69     13.08 o 
  -6  -5   8       52.28       76.72     17.83 o 
  -5  -5   8        0.45        1.19      7.55 o 
  -4  -5   8      527.56      545.64     51.38 o 
  -3  -5   8       88.06       61.02     10.95 o 
  -2  -5   8       51.62       52.07      9.94 o 
  -1  -5   8        0.34       -0.05      9.35 o 
   0  -5   8      229.34      247.78     49.02 o 
   1  -5   8      355.68      349.72     30.04 o 
   2  -5   8       69.89       64.36     14.42 o 
   3  -5   8      576.65      586.02     25.05 o 
   4  -5   8       78.26       89.49     14.23 o 
   5  -5   8      124.32      138.97     14.67 o 
   6  -5   8        0.21       10.78     12.32 o 
   7  -5   8       50.72       79.89     19.54 o 
  -7  -4   8       54.85       29.52     17.36 o 
  -6  -4   8       35.41       40.11     10.64 o 
  -5  -4   8      303.26      300.18     21.34 o 
  -4  -4   8      346.60      364.86     22.25 o 
  -3  -4   8       55.61       40.13     14.68 o 
  -2  -4   8        2.39        4.39      6.08 o 
  -1  -4   8      367.61      376.37     19.33 o 
   0  -4   8      129.34       94.15     10.70 o 
   1  -4   8      526.71      511.58     31.74 o 
   2  -4   8      261.11      249.91     35.25 o 
   3  -4   8      168.67      181.08     25.54 o 
   4  -4   8      537.28      517.00     29.54 o 
   5  -4   8        2.21       12.40      6.50 o 
   6  -4   8      105.88       97.72     18.86 o 
   7  -4   8        4.19        2.34     12.05 o 
   8  -4   8       27.97       27.18     16.52 o 
  -7  -3   8       30.31       20.84     14.19 o 
  -6  -3   8        0.32       -5.83      6.53 o 
  -5  -3   8       48.77       40.49     23.86 o 
  -4  -3   8      252.03      297.82     19.89 o 
  -3  -3   8      125.33      123.08     13.14 o 
  -2  -3   8      750.52      786.13     29.90 o 
  -1  -3   8       11.60        4.06      5.29 o 
   0  -3   8     1495.55     1454.32     43.72 o 
   1  -3   8      134.81      166.15      9.22 o 
   2  -3   8      497.54      482.84     15.99 o 
   3  -3   8       21.47       29.83      6.64 o 
   4  -3   8       60.27       72.17      9.67 o 
   5  -3   8      231.26      221.48     15.79 o 
   6  -3   8       15.52       26.23     12.40 o 
   7  -3   8      123.34      164.77     24.85 o 
   8  -3   8       50.54       76.09     18.55 o 
  -7  -2   8       13.67       17.99     12.28 o 
  -6  -2   8       68.99       56.17     10.84 o 
  -5  -2   8        1.42        5.19      6.95 o 
  -4  -2   8      826.19      773.73     30.96 o 
  -3  -2   8       18.12       13.35     12.26 o 
  -2  -2   8        1.09        4.19      8.00 o 
  -1  -2   8      372.59      316.70     16.35 o 
   0  -2   8      467.81      473.14     38.10 o 
   1  -2   8     1453.56     1464.06     34.21 o 
   2  -2   8      298.88      273.86     11.34 o 
   3  -2   8      395.92      368.59     21.03 o 
   4  -2   8      398.36      370.07     17.79 o 
   5  -2   8      377.54      363.65     18.27 o 
   6  -2   8      192.13      279.14     27.94 o 
   7  -2   8        0.92        9.19     11.29 o 
   8  -2   8      137.31      163.86     25.72 o 
  -7  -1   8       68.68       62.98     12.05 o 
  -6  -1   8        0.86        6.69      6.66 o 
  -5  -1   8      978.49      913.14     56.85 o 
  -4  -1   8      169.27      140.35     14.76 o 
  -3  -1   8       81.94      115.89     12.04 o 
  -2  -1   8      252.33      217.34     14.56 o 
  -1  -1   8       34.38       20.02     11.81 o 
   0  -1   8     1363.96     1228.00     29.12 o 
   1  -1   8       91.43       98.42      7.02 o 
   2  -1   8     1000.38     1014.38     27.08 o 
   3  -1   8       61.43       76.70      6.84 o 
   4  -1   8      193.98      208.30     10.38 o 
   5  -1   8      303.22      319.68     24.65 o 
   6  -1   8       14.54        7.61      8.60 o 
   7  -1   8      551.36      549.48     38.60 o 
   8  -1   8        0.75      -10.50      9.27 o 
   9  -1   8       23.40       34.16     13.35 o 
  -8   0   8        7.30        1.59     11.81 o 
  -7   0   8       65.70       76.11     12.32 o 
  -6   0   8      120.02      133.58     23.54 o 
  -5   0   8       14.04       13.51      7.34 o 
  -4   0   8     1112.40      996.18     77.20 o 
  -3   0   8      545.48      531.65     74.62 o 
  -2   0   8      124.15      145.84     11.97 o 
  -1   0   8      236.28      223.27     11.16 o 
   0   0   8        1.61       12.63      3.43 o 
   1   0   8     1940.17     1995.48     43.35 o 
   2   0   8     1357.07     1400.28     32.60 o 
   3   0   8     1557.33     1517.17     34.96 o 
   4   0   8       95.53      107.88      7.74 o 
   5   0   8      248.66      256.60     14.77 o 
   6   0   8      962.66      932.48     49.57 o 
   7   0   8      325.71      310.68     30.04 o 
   8   0   8       91.90      103.51     19.81 o 
   9   0   8        1.21        5.55     11.85 o 
  -8   1   8        0.88       -3.84     10.74 o 
  -7   1   8        9.52       29.58      9.06 o 
  -6   1   8       10.41       10.81     11.77 o 
  -5   1   8     1036.21     1053.89     56.37 o 
  -4   1   8       17.19       27.89      7.43 o 
  -3   1   8     1508.55     1391.66    110.11 o 
  -2   1   8      545.68      391.03     25.68 o 
  -1   1   8      268.41      243.30      9.94 o 
   0   1   8       40.30       25.71      4.13 o 
   1   1   8      115.61      119.63      9.53 o 
   2   1   8     1325.12     1243.82     35.35 o 
   3   1   8       11.83       19.00      4.10 o 
   4   1   8     1068.24     1032.71     31.10 o 
   5   1   8     1253.50     1180.43     43.51 o 
   6   1   8      912.74      821.59     30.34 o 
   7   1   8       45.83       66.97     15.53 o 
   8   1   8      105.55       79.41     17.95 o 
   9   1   8       15.26       21.32     12.13 o 
  -8   2   8       24.43       20.25     13.16 o 
  -7   2   8      104.38      104.44     14.44 o 
  -6   2   8      447.90      428.70     22.82 o 
  -5   2   8       59.83       87.48     17.73 o 
  -4   2   8       53.64       77.70      7.92 o 
  -3   2   8        1.35        1.40      3.50 o 
  -2   2   8     1374.26     1343.27     37.58 o 
  -1   2   8      295.94      268.29     10.58 o 
   0   2   8      194.66      222.74      9.67 o 
   1   2   8      177.54      149.93      8.27 o 
   2   2   8        9.86        6.83      3.52 o 
   3   2   8       41.10       24.94      4.31 o 
   4   2   8      174.53      172.41      8.64 o 
   5   2   8     2748.88     2703.93     72.43 o 
   6   2   8        3.06       -0.65      6.86 o 
   7   2   8      211.04      243.06     20.01 o 
   8   2   8       62.98       55.24     15.69 o 
   9   2   8       53.76       54.73     16.88 o 
  -7   3   8      127.81      148.45     16.19 o 
  -6   3   8        0.75       -1.99      6.61 o 
  -5   3   8      101.48      103.34      9.83 o 
  -4   3   8      321.33      288.64     15.27 o 
  -3   3   8       12.80        8.56      4.79 o 
  -2   3   8        2.98        7.45      4.37 o 
  -1   3   8      847.39      718.06     21.95 o 
   0   3   8       55.31       41.72      5.29 o 
   1   3   8     4730.25     4973.18     97.30 o 
   2   3   8      297.14      266.18     10.39 o 
   3   3   8      367.45      406.79     13.30 o 
   4   3   8      691.80      670.02     34.06 o 
   5   3   8      304.28      305.31     18.41 o 
   6   3   8      536.78      464.20     21.41 o 
   7   3   8        6.82        6.18      6.04 o 
   8   3   8       37.29       41.79      9.15 o 
   9   3   8       70.19       84.88     19.42 o 
  -7   4   8      217.69      173.97     22.98 o 
  -6   4   8       73.37       64.61      8.48 o 
  -5   4   8       27.80       26.26      6.05 o 
  -4   4   8       42.72       53.80      6.99 o 
  -3   4   8       18.14       16.91      4.52 o 
  -2   4   8      344.29      322.35     12.80 o 
  -1   4   8        1.02       -0.55      5.33 o 
   0   4   8     2035.71     2120.97     46.02 o 
   1   4   8     1036.87     1026.25     25.66 o 
   2   4   8       42.38       31.74      6.33 o 
   3   4   8      769.95      709.98     19.28 o 
   4   4   8       82.32       68.79     12.68 o 
   5   4   8      828.53      801.63     41.69 o 
   6   4   8       93.91       82.53     10.88 o 
   7   4   8     1076.76      997.99     36.57 o 
   8   4   8      114.20       94.55     12.57 o 
   9   4   8       19.00       27.83      9.82 o 
  -8   5   8       55.67       78.86     17.44 o 
  -7   5   8       69.77       83.97     18.11 o 
  -6   5   8       19.91       37.50      7.20 o 
  -5   5   8      108.25      152.52     11.20 o 
  -4   5   8       65.27       55.83      9.62 o 
  -3   5   8     1057.59     1086.43     35.57 o 
  -2   5   8      154.85      146.96      9.48 o 
  -1   5   8     1383.00     1244.68     30.74 o 
   0   5   8      162.54      168.90      9.41 o 
   1   5   8      430.47      417.35     19.75 o 
   2   5   8      375.01      343.49     12.25 o 
   3   5   8      105.90       89.11      6.45 o 
   4   5   8       22.79       28.14      6.43 o 
   5   5   8      502.17      500.85     22.29 o 
   6   5   8      632.31      589.97     25.15 o 
   7   5   8      447.03      403.22     21.84 o 
   8   5   8      511.67      417.62     23.41 o 
   9   5   8       40.08       30.40     14.84 o 
  -7   6   8      124.99      135.94     15.98 o 
  -6   6   8       24.82       28.63      8.64 o 
  -5   6   8      119.71      153.68     11.38 o 
  -4   6   8       80.79       90.12      8.66 o 
  -3   6   8      205.82      224.11     15.67 o 
  -2   6   8        2.74        4.09      4.05 o 
  -1   6   8       62.40       85.07      7.78 o 
   0   6   8     2097.50     2113.19     46.65 o 
   1   6   8      476.17      466.27     21.20 o 
   2   6   8     1317.27     1247.91     30.17 o 
   3   6   8       53.40       45.76      6.09 o 
   4   6   8     2088.16     1937.47     55.22 o 
   5   6   8       35.87       47.49      8.09 o 
   6   6   8      452.38      405.59     20.60 o 
   7   6   8      945.96      925.27     35.38 o 
   8   6   8        9.30       19.82      8.50 o 
   9   6   8      211.38      286.14     80.33 o 
  -7   7   8        1.47       15.93      8.67 o 
  -6   7   8       94.86      103.44     19.85 o 
  -5   7   8        6.17       11.22      6.86 o 
  -4   7   8      403.18      395.08     21.11 o 
  -3   7   8       14.59       23.68      5.50 o 
  -2   7   8      305.07      304.14     13.52 o 
  -1   7   8     3059.62     3057.26     80.19 o 
   0   7   8       90.27       84.41      7.67 o 
   1   7   8      276.69      260.01     11.25 o 
   2   7   8      248.17      289.87     16.44 o 
   3   7   8       63.93       79.07      6.75 o 
   4   7   8      296.06      250.79     15.91 o 
   5   7   8       13.89        9.67      5.73 o 
   6   7   8      772.47      719.59     37.94 o 
   7   7   8      357.87      360.91     21.22 o 
   8   7   8      100.23       99.14     26.09 o 
   9   7   8       12.76       22.43     10.86 o 
  -7   8   8        1.38       16.76      9.03 o 
  -6   8   8        8.99       11.10      7.83 o 
  -5   8   8      208.81      245.63     19.63 o 
  -4   8   8      106.34      108.99     13.38 o 
  -3   8   8       62.57       47.19      6.94 o 
  -2   8   8      453.62      396.99     15.80 o 
  -1   8   8      738.64      738.98     22.53 o 
   0   8   8      389.09      318.36     13.33 o 
   1   8   8       70.93       69.89      7.18 o 
   2   8   8      299.00      273.13     12.15 o 
   3   8   8      114.58      125.97     10.76 o 
   4   8   8      536.98      567.81     23.97 o 
   5   8   8       62.27       58.05     11.51 o 
   6   8   8     1099.59     1016.69     38.32 o 
   7   8   8      284.69      280.59     19.80 o 
   8   8   8       31.78       43.59      9.98 o 
   9   8   8       33.76       43.85     10.88 o 
  -6   9   8       35.50       44.95     11.39 o 
  -5   9   8        1.94        4.92      7.63 o 
  -4   9   8       26.97       32.48      8.45 o 
  -3   9   8        9.83       12.67      7.70 o 
  -2   9   8     2067.56     1892.86     45.72 o 
  -1   9   8      393.57      392.81     15.71 o 
   0   9   8      224.94      240.81     12.95 o 
   1   9   8      818.40      822.58     23.86 o 
   2   9   8       32.40       33.00      5.72 o 
   3   9   8     1853.06     1906.13     44.37 o 
   4   9   8        7.85        3.68      4.81 o 
   5   9   8      509.64      462.02     25.44 o 
   6   9   8      278.45      259.28     33.55 o 
   7   9   8      104.17      101.36     13.68 o 
   8   9   8       30.14       34.23      9.21 o 
   9   9   8       24.12       24.72     10.07 o 
  -6  10   8      183.73      152.12     18.14 o 
  -5  10   8        3.32        8.66      7.88 o 
  -4  10   8        2.11        3.92      6.93 o 
  -3  10   8      247.35      233.81     19.32 o 
  -2  10   8        5.78        3.30      6.54 o 
  -1  10   8     1975.92     1809.77     56.72 o 
   0  10   8       61.74       47.15      6.87 o 
   1  10   8      392.81      363.27     14.94 o 
   2  10   8      864.52      798.67     23.99 o 
   3  10   8       79.95       77.75     14.07 o 
   4  10   8      677.86      675.60     27.96 o 
   5  10   8        0.08        9.97      6.17 o 
   6  10   8      492.58      525.19     25.49 o 
   7  10   8        0.31        8.97      7.85 o 
   8  10   8       29.77       23.28      9.05 o 
  -5  11   8        6.66       11.08     13.89 o 
  -4  11   8      133.07      149.46     17.13 o 
  -3  11   8        9.35       22.21      8.83 o 
  -2  11   8      282.80      259.33     19.29 o 
  -1  11   8       24.03       21.48      7.96 o 
   0  11   8      823.81      844.77     25.77 o 
   1  11   8       85.12       80.40      8.63 o 
   2  11   8      139.32      160.78     14.00 o 
   3  11   8      243.88      287.22     18.63 o 
   4  11   8       88.20      124.32     13.69 o 
   5  11   8      763.22      660.88     60.19 o 
   6  11   8       20.25       15.29      7.16 o 
   7  11   8       94.90       88.05     20.49 o 
   8  11   8       48.62       68.28     18.35 o 
  -5  12   8        0.73       33.75     31.35 o 
  -4  12   8      285.18      301.78     23.93 o 
  -3  12   8       43.17       65.74     12.72 o 
  -2  12   8       29.73       29.84      9.30 o 
  -1  12   8       32.30       26.56     10.52 o 
   0  12   8        7.28       12.25      7.59 o 
   1  12   8      611.32      583.94     31.74 o 
   2  12   8       34.40       39.20      7.37 o 
   3  12   8      656.55      673.39     29.94 o 
   4  12   8      370.64      352.41     21.70 o 
   5  12   8       40.73       55.07     15.44 o 
   6  12   8      183.15      179.01     17.16 o 
   7  12   8        6.70       10.43      7.45 o 
  -4  13   8       20.72       12.70      8.53 o 
  -3  13   8       17.05       13.27      9.21 o 
  -2  13   8      256.12      247.54     21.29 o 
  -1  13   8       75.32       81.57     13.40 o 
   0  13   8      230.26      244.65     21.91 o 
   1  13   8      142.35      166.51     16.43 o 
   2  13   8      101.08      130.00     11.51 o 
   3  13   8       34.63       47.52      9.57 o 
   4  13   8      395.18      426.73     73.23 o 
   5  13   8       87.32       86.35     12.54 o 
   6  13   8        7.54       15.76      7.48 o 
   7  13   8      175.34      220.85     30.32 o 
  -3  14   8       21.11       17.32     10.49 o 
  -2  14   8        3.70        5.00     24.17 o 
  -1  14   8      116.21      157.35     25.86 o 
   0  14   8        0.30        2.65     15.12 o 
   1  14   8       14.80       40.68     10.97 o 
   2  14   8       85.03       68.44     11.66 o 
   3  14   8      284.17      337.14     22.20 o 
   4  14   8       13.04       18.65     10.34 o 
   5  14   8      174.38      178.08     17.89 o 
   6  14   8       26.36       53.81     15.22 o 
  -2  15   8       61.91       65.26     13.24 o 
  -1  15   8       56.03       94.80     15.07 o 
   0  15   8      109.08      151.61     20.90 o 
   1  15   8      169.00      189.29     19.13 o 
   2  15   8      135.40      132.67     22.90 o 
   3  15   8        3.62        3.49     11.10 o 
   4  15   8      183.28      192.77     30.24 o 
   5  15   8        8.89       17.87     13.20 o 
   1  16   8       66.12       82.90     20.84 o 
   2  16   8       80.87       88.21     20.65 o 
  -2  -9   9        3.84        1.51     13.35 o 
  -1  -9   9        6.23        3.92     13.67 o 
   0  -9   9       44.48       20.49     14.50 o 
   1  -9   9        3.31       26.87     12.32 o 
   2  -9   9       43.50       28.06     15.38 o 
   3  -9   9        0.40       16.21     13.79 o 
  -4  -8   9       17.26       12.70      9.33 o 
  -3  -8   9       23.71       22.87     15.38 o 
  -2  -8   9       32.15       32.26     15.22 o 
  -1  -8   9       54.52       49.30     17.48 o 
   0  -8   9       51.94       38.91     15.73 o 
   1  -8   9      227.41      193.03     27.78 o 
   2  -8   9       13.79        6.38     12.17 o 
   3  -8   9       52.51       48.66     15.65 o 
   4  -8   9       14.19       33.49     12.76 o 
  -5  -7   9       16.52       35.62     12.38 o 
  -4  -7   9        4.78        6.86      8.70 o 
  -3  -7   9      111.83      121.36     15.79 o 
  -2  -7   9        0.33        7.45      7.52 o 
  -1  -7   9        6.53       -8.00     11.06 o 
   0  -7   9      202.81      226.95     28.41 o 
   1  -7   9       48.22       66.69     17.16 o 
   2  -7   9      215.81      194.73     26.63 o 
   3  -7   9       28.34       66.02     16.64 o 
   4  -7   9       37.88       27.90     13.91 o 
   5  -7   9        1.95       12.21     12.01 o 
  -5  -6   9       25.12       50.48     31.88 o 
  -4  -6   9      175.82      192.84     34.67 o 
  -3  -6   9       99.74       97.32     14.19 o 
  -2  -6   9      176.00      184.17     17.06 o 
  -1  -6   9       18.91       13.20      7.19 o 
   0  -6   9      220.05      246.05     27.62 o 
   1  -6   9      120.34      112.11     18.86 o 
   2  -6   9       40.19       38.68     13.51 o 
   3  -6   9      108.01      119.83     20.69 o 
   4  -6   9       16.76       26.95     12.13 o 
   5  -6   9      181.95      196.06     23.36 o 
   6  -6   9        1.12       25.12     14.78 o 
  -6  -5   9        1.26       16.46      9.29 o 
  -5  -5   9       22.55       32.75     10.21 o 
  -4  -5   9       51.11       36.68     11.77 o 
  -3  -5   9      629.71      631.08     29.55 o 
  -2  -5   9       51.77       49.30     10.00 o 
  -1  -5   9      129.89      116.80     13.43 o 
   0  -5   9        2.22        7.21      5.88 o 
   1  -5   9        9.63       20.84     10.26 o 
   2  -5   9      304.49      276.48     28.14 o 
   3  -5   9       25.86       18.23     10.30 o 
   4  -5   9      496.17      439.94     22.68 o 
   5  -5   9       29.43       28.92      8.99 o 
   6  -5   9      183.82      209.51     28.69 o 
   7  -5   9        5.29       14.31     14.07 o 
  -6  -4   9        4.76       12.24      8.26 o 
  -5  -4   9        5.60       17.68      8.50 o 
  -4  -4   9      199.00      199.35     28.65 o 
  -3  -4   9      291.51      304.15     20.60 o 
  -2  -4   9      250.80      192.05     43.77 o 
  -1  -4   9       24.27       13.46      7.04 o 
   0  -4   9       32.64       32.72      7.54 o 
   1  -4   9      141.75      125.16     11.75 o 
   2  -4   9      345.30      336.92     28.69 o 
   3  -4   9      117.99      103.98     11.39 o 
   4  -4   9      701.23      668.40     27.89 o 
   5  -4   9      353.00      333.48     20.36 o 
   6  -4   9       82.06       94.12     18.63 o 
   7  -4   9       77.68       61.86     17.20 o 
  -7  -3   9        2.18       24.29     13.43 o 
  -6  -3   9      122.95      115.99     15.52 o 
  -5  -3   9       14.98       34.19      9.51 o 
  -4  -3   9      295.42      259.06     19.40 o 
  -3  -3   9      455.89      445.73     22.76 o 
  -2  -3   9      182.06      152.99     14.24 o 
  -1  -3   9      629.01      657.13     26.65 o 
   0  -3   9        2.83       -5.93      4.71 o 
   1  -3   9      240.90      261.93     20.86 o 
   2  -3   9       91.35      109.44      9.58 o 
   3  -3   9       32.67       27.15      6.93 o 
   4  -3   9       59.07       66.55     13.18 o 
   5  -3   9      113.93      120.53     12.77 o 
   6  -3   9      297.51      293.72     29.44 o 
   7  -3   9        0.77        3.88     11.81 o 
   8  -3   9       51.43       90.19     21.32 o 
  -7  -2   9        9.21       18.47      9.72 o 
  -6  -2   9        3.23       10.73      8.54 o 
  -5  -2   9       56.61       62.86     11.53 o 
  -4  -2   9      539.31      458.75     23.40 o 
  -3  -2   9      244.03      209.55     19.30 o 
  -2  -2   9      350.67      323.62     19.01 o 
  -1  -2   9       79.02       72.07      9.79 o 
   0  -2   9      984.17      842.66     30.03 o 
   1  -2   9      101.60      113.24      8.06 o 
   2  -2   9      841.86      825.38     23.10 o 
   3  -2   9        0.95       -0.49      3.71 o 
   4  -2   9        2.13        3.09      5.07 o 
   5  -2   9        3.18       -9.15      6.90 o 
   6  -2   9       60.85       60.19     14.78 o 
   7  -2   9       64.14      120.15     21.12 o 
   8  -2   9        9.62       28.77     12.44 o 
  -7  -1   9        6.39       27.29      9.70 o 
  -6  -1   9      104.16      103.46     15.44 o 
  -5  -1   9       15.45       11.53      7.37 o 
  -4  -1   9      372.54      438.82     22.86 o 
  -3  -1   9       11.00       -2.23      5.07 o 
  -2  -1   9       14.66       19.93      6.71 o 
  -1  -1   9      165.18      165.65     13.20 o 
   0  -1   9      161.77      153.13     12.08 o 
   1  -1   9      936.26      932.24     24.51 o 
   2  -1   9       11.70       13.02      4.46 o 
   3  -1   9     2021.81     1826.61    101.96 o 
   4  -1   9      304.11      314.22     17.35 o 
   5  -1   9        6.34       23.46      9.87 o 
   6  -1   9      263.06      317.22     28.77 o 
   7  -1   9       92.08      113.65     20.84 o 
   8  -1   9       71.85       62.02     17.28 o 
  -7   0   9       13.12       18.62     17.69 o 
  -6   0   9      122.07       79.73     13.49 o 
  -5   0   9      315.34      290.98     20.17 o 
  -4   0   9      248.04      241.83     17.76 o 
  -3   0   9        2.25        0.41      5.13 o 
  -2   0   9      574.34      642.73     35.55 o 
  -1   0   9     1169.51     1038.18     60.73 o 
   0   0   9       12.26        4.60      3.54 o 
   1   0   9      790.97      702.68     19.99 o 
   2   0   9     1941.77     1896.22     42.44 o 
   3   0   9      209.66      190.20     10.24 o 
   4   0   9      125.97      100.81      7.94 o 
   5   0   9      167.92      172.49     13.24 o 
   6   0   9      400.72      362.48     30.79 o 
   7   0   9       60.58       60.51     15.85 o 
   8   0   9      163.37      173.93     25.44 o 
   9   0   9        2.39       19.22     12.17 o 
  -7   1   9       26.02       41.63     11.75 o 
  -6   1   9      266.14      266.18     20.35 o 
  -5   1   9        1.80       15.90      7.20 o 
  -4   1   9      231.84      251.59     17.66 o 
  -3   1   9      355.56      322.35     25.38 o 
  -2   1   9      370.01      368.40     22.35 o 
  -1   1   9       29.53       45.17      6.20 o 
   0   1   9        9.34        6.88      3.62 o 
   1   1   9      155.65      135.17      8.34 o 
   2   1   9      545.64      539.83     33.57 o 
   3   1   9      893.40      843.65     22.92 o 
   4   1   9       36.86       43.26      5.79 o 
   5   1   9      899.48      774.03     76.28 o 
   6   1   9      232.69      246.11     16.28 o 
   7   1   9      416.08      353.76     31.94 o 
   8   1   9        6.15       18.11     11.25 o 
   9   1   9      111.85      123.12     23.46 o 
  -7   2   9       37.46       45.78     10.64 o 
  -6   2   9        4.26        0.35      6.67 o 
  -5   2   9      260.70      243.72     18.32 o 
  -4   2   9       60.82       46.38      9.10 o 
  -3   2   9      908.81      885.41     25.03 o 
  -2   2   9      341.49      305.66     12.59 o 
  -1   2   9       87.58       86.33      7.05 o 
   0   2   9      145.99      136.30     13.07 o 
   1   2   9      815.62      822.62     22.29 o 
   2   2   9      384.58      383.95     17.24 o 
   3   2   9      270.53      284.08     11.55 o 
   4   2   9      187.01      173.98     19.25 o 
   5   2   9      198.62      201.44     14.20 o 
   6   2   9       63.12       73.81     11.29 o 
   7   2   9       11.57       21.83      9.47 o 
   8   2   9      288.96      294.08     30.63 o 
   9   2   9       25.57       44.94     15.69 o 
  -7   3   9      186.98      211.52     30.06 o 
  -6   3   9      116.20      136.65     15.51 o 
  -5   3   9        2.98        1.92     17.87 o 
  -4   3   9      742.40      708.39     36.04 o 
  -3   3   9      184.48      185.00     11.01 o 
  -2   3   9      835.11      694.61     20.77 o 
  -1   3   9      293.03      310.40     12.38 o 
   0   3   9      874.46      767.13     25.54 o 
   1   3   9      765.09      726.82     20.37 o 
   2   3   9       76.77       66.41      7.94 o 
   3   3   9      218.60      188.14     15.70 o 
   4   3   9       12.68       15.97      7.09 o 
   5   3   9      189.47      203.46     40.74 o 
   6   3   9       53.24       59.75      9.12 o 
   7   3   9      320.75      303.10     19.51 o 
   8   3   9       12.58       23.70     11.53 o 
   9   3   9      221.91      221.88     28.73 o 
  -7   4   9        2.46      -13.43     12.94 o 
  -6   4   9       16.66       15.80      7.91 o 
  -5   4   9      128.89      126.84     12.71 o 
  -4   4   9       12.73       19.00      5.20 o 
  -3   4   9      558.97      596.84     21.49 o 
  -2   4   9       17.50       12.10      5.62 o 
  -1   4   9      759.46      805.13     27.33 o 
   0   4   9      151.74      187.84     10.09 o 
   1   4   9     1043.12     1058.90     26.92 o 
   2   4   9      464.75      455.26     15.05 o 
   3   4   9      723.53      721.06     20.10 o 
   4   4   9      127.97      128.77     12.58 o 
   5   4   9      525.50      533.63     22.93 o 
   6   4   9      197.71      197.21     16.23 o 
   7   4   9       37.08       38.46      8.84 o 
   8   4   9      572.86      513.45     28.00 o 
   9   4   9        5.73       -2.54      9.67 o 
  -6   5   9        1.20        0.51      7.95 o 
  -5   5   9      423.21      424.57     17.51 o 
  -4   5   9        9.26        2.89      4.30 o 
  -3   5   9      107.14      109.46      9.14 o 
  -2   5   9        5.62        6.09      3.80 o 
  -1   5   9      617.45      574.02     18.46 o 
   0   5   9     4524.23     4399.00    129.68 o 
   1   5   9       58.33       67.94      6.86 o 
   2   5   9     1288.33     1216.48     38.64 o 
   3   5   9      128.57      141.13     13.62 o 
   4   5   9      698.42      698.60     26.73 o 
   5   5   9      347.74      379.14     19.37 o 
   6   5   9      348.09      328.46     18.87 o 
   7   5   9      575.15      530.62     25.05 o 
   8   5   9       53.65       49.57     10.08 o 
   9   5   9        5.70       16.04     11.29 o 
  -7   6   9        5.47       19.93     12.28 o 
  -6   6   9      110.11      107.80     14.14 o 
  -5   6   9      132.38      116.32     10.61 o 
  -4   6   9      552.31      556.81     19.95 o 
  -3   6   9       13.41       18.56      5.08 o 
  -2   6   9       52.19       50.09      6.80 o 
  -1   6   9     1394.93     1373.49     34.17 o 
   0   6   9      468.01      482.74     18.98 o 
   1   6   9     4125.63     4189.89    134.39 o 
   2   6   9      773.22      816.11     44.36 o 
   3   6   9     1139.19     1024.59     26.43 o 
   4   6   9        0.47       -3.60      5.15 o 
   5   6   9       19.59       19.17      6.29 o 
   6   6   9        2.84        9.38      6.31 o 
   7   6   9       89.25      102.03     17.28 o 
   8   6   9      233.76      240.37     19.12 o 
   9   6   9        1.79       10.07      7.96 o 
  -7   7   9       54.51       76.00     22.37 o 
  -6   7   9       17.62       29.96      9.31 o 
  -5   7   9      222.05      216.78     18.08 o 
  -4   7   9        2.40       11.74      5.16 o 
  -3   7   9      141.94      150.23     10.87 o 
  -2   7   9       16.33       26.03      5.74 o 
  -1   7   9      289.20      253.28     14.25 o 
   0   7   9      541.85      498.51     20.83 o 
   1   7   9      286.32      252.27     17.19 o 
   2   7   9      812.68      795.64     22.54 o 
   3   7   9      190.28      211.22     10.60 o 
   4   7   9      375.50      380.69     19.08 o 
   5   7   9      135.22      155.89     14.14 o 
   6   7   9        2.71       17.58      7.57 o 
   7   7   9      915.48      857.76     34.21 o 
   8   7   9      184.17      174.67     17.36 o 
   9   7   9       77.31       94.13     18.13 o 
  -6   8   9       83.93       86.00     20.17 o 
  -5   8   9       29.20       32.70      9.43 o 
  -4   8   9       20.23       22.90      7.42 o 
  -3   8   9       23.70       30.41      6.46 o 
  -2   8   9      859.92      817.92     24.89 o 
  -1   8   9      411.82      381.78     20.63 o 
   0   8   9      666.21      671.75     20.99 o 
   1   8   9       68.14       46.86      6.26 o 
   2   8   9      268.88      260.07     12.36 o 
   3   8   9     1216.44     1165.11     30.08 o 
   4   8   9      137.72      131.45     13.06 o 
   5   8   9     1014.56      985.45     35.95 o 
   6   8   9      941.06      932.57     35.62 o 
   7   8   9      134.42      158.49     16.05 o 
   8   8   9      165.38      164.06     16.98 o 
   9   8   9       30.60       43.69     10.75 o 
  -6   9   9      145.37      159.86     18.14 o 
  -5   9   9      220.48      274.17     21.52 o 
  -4   9   9      115.81      131.77     15.13 o 
  -3   9   9      515.32      561.10     37.21 o 
  -2   9   9        0.32        6.36      5.27 o 
  -1   9   9      397.28      376.10     23.18 o 
   0   9   9      428.96      452.80     17.04 o 
   1   9   9       72.56       69.28      7.74 o 
   2   9   9      960.45      935.99     29.49 o 
   3   9   9        2.55        1.64      9.63 o 
   4   9   9       78.13       64.42     10.29 o 
   5   9   9      104.16      118.51     13.01 o 
   6   9   9     1053.96      996.85     37.77 o 
   7   9   9      133.30      115.86     28.20 o 
   8   9   9       27.28       23.56      9.04 o 
   9   9   9      109.33       99.15     14.67 o 
  -6  10   9      115.43      104.37     15.13 o 
  -5  10   9       28.93       24.30      8.98 o 
  -4  10   9       84.37       73.48     14.62 o 
  -3  10   9      161.25      128.29     24.53 o 
  -2  10   9      395.31      387.82     22.52 o 
  -1  10   9       74.38       80.19      9.79 o 
   0  10   9      978.54      907.13     26.95 o 
   1  10   9       20.09       14.35      8.69 o 
   2  10   9     1121.16     1121.66     30.87 o 
   3  10   9      502.23      454.95     22.30 o 
   4  10   9      230.34      277.64     18.47 o 
   5  10   9      395.67      396.09     22.03 o 
   6  10   9       23.69       24.37      8.14 o 
   7  10   9      310.37      334.26     23.19 o 
   8  10   9        9.09       10.99      7.52 o 
  -5  11   9        4.55       -1.73      8.38 o 
  -4  11   9       72.68       72.91     12.83 o 
  -3  11   9      102.46      146.05     41.83 o 
  -2  11   9       20.39       26.90      9.29 o 
  -1  11   9      262.92      248.35     14.37 o 
   0  11   9        4.97        9.59      5.26 o 
   1  11   9      846.61      830.91     31.32 o 
   2  11   9       23.48       38.36     13.20 o 
   3  11   9       62.14       77.09     11.25 o 
   4  11   9      171.06      170.78     15.94 o 
   5  11   9       76.15       82.80     27.54 o 
   6  11   9      247.48      237.55     30.63 o 
   7  11   9        0.57       14.49      7.18 o 
   8  11   9       72.51       73.32     13.19 o 
  -4  12   9       30.41       46.03     11.72 o 
  -3  12   9       77.31       74.95     13.10 o 
  -2  12   9        9.24        6.35      7.19 o 
  -1  12   9       55.02       55.89     10.92 o 
   0  12   9      198.40      214.82     13.69 o 
   1  12   9        9.98       18.88      6.04 o 
   2  12   9       17.11       20.16      6.34 o 
   3  12   9       17.22       15.38     11.00 o 
   4  12   9      273.61      277.98     31.17 o 
   5  12   9       92.59       67.77     17.14 o 
   6  12   9       69.63       75.96     12.45 o 
   7  12   9       64.46       73.95     12.27 o 
  -4  13   9      109.10      156.72     19.05 o 
  -3  13   9        3.29        3.51      8.18 o 
  -2  13   9       66.73       55.43     12.04 o 
  -1  13   9      390.86      357.63     23.80 o 
   0  13   9        3.02       15.51      8.52 o 
   1  13   9       38.33       55.82     12.43 o 
   2  13   9      138.98      154.26     12.72 o 
   3  13   9      170.00      196.23     17.51 o 
   4  13   9       33.72       53.28     19.06 o 
   5  13   9       74.49       80.12     12.97 o 
   6  13   9       94.19       81.15     12.86 o 
   7  13   9       54.80       82.54     19.89 o 
  -3  14   9       10.59       22.69     15.77 o 
  -2  14   9       24.65       46.77     11.94 o 
  -1  14   9       76.37       98.98     15.12 o 
   0  14   9      344.92      366.41     24.57 o 
   1  14   9       77.51       89.22     16.56 o 
   2  14   9      381.10      353.03     40.22 o 
   3  14   9      115.92      111.23     14.56 o 
   4  14   9       80.41       53.44     17.61 o 
   5  14   9       23.60       18.95      9.10 o 
   6  14   9       60.70       72.40     12.29 o 
  -1  15   9       17.66       18.55      9.72 o 
   0  15   9        1.36        2.68      8.91 o 
   1  15   9       19.08       34.19     10.42 o 
   2  15   9       89.36       58.93     17.56 o 
   3  15   9      139.19      128.46     16.04 o 
   4  15   9        0.88        6.58      8.53 o 
  -2  -8  10        1.87       40.26     17.75 o 
  -1  -8  10      128.90      107.07     22.87 o 
   0  -8  10        0.94        3.96     11.18 o 
   1  -8  10       47.48       35.67     14.31 o 
   2  -8  10       63.73       31.35     14.66 o 
   3  -8  10        1.99        1.94     12.40 o 
  -4  -7  10       20.77       21.36      9.63 o 
  -3  -7  10        4.51       19.31      9.50 o 
  -2  -7  10      414.62      397.59     38.52 o 
  -1  -7  10        0.19       -1.62     11.77 o 
   0  -7  10      151.93      164.30     26.11 o 
   1  -7  10       62.66       97.01     20.45 o 
   2  -7  10      116.16      108.86     21.36 o 
   3  -7  10       56.26       51.56     16.96 o 
   4  -7  10        0.11        6.97     10.90 o 
  -5  -6  10        2.00        8.93      9.02 o 
  -4  -6  10       13.03       36.31     10.93 o 
  -3  -6  10      329.99      355.36     24.16 o 
  -2  -6  10      201.30      156.97     21.89 o 
  -1  -6  10      112.58      123.97     14.97 o 
   0  -6  10       25.50       17.87     11.77 o 
   1  -6  10        9.67       10.54     10.26 o 
   2  -6  10       63.38       60.83     16.25 o 
   3  -6  10        5.94       24.29     11.65 o 
   4  -6  10       60.52       83.73     18.15 o 
   5  -6  10        6.98       10.11     10.74 o 
  -5  -5  10       23.94       19.92     10.35 o 
  -4  -5  10       37.49       40.30     10.92 o 
  -3  -5  10      129.47      118.13     14.85 o 
  -2  -5  10      135.90      171.44     17.03 o 
  -1  -5  10       13.96       21.52      8.56 o 
   0  -5  10       41.09       31.89      8.80 o 
   1  -5  10       60.26       46.72     12.52 o 
   2  -5  10       65.76       95.62     18.66 o 
   3  -5  10      427.47      420.14     32.61 o 
   4  -5  10      202.79      206.54     25.56 o 
   5  -5  10       93.51       74.14     12.23 o 
   6  -5  10       16.32       14.66     14.98 o 
  -6  -4  10       16.30       12.30     21.14 o 
  -5  -4  10        1.67        7.06     10.56 o 
  -4  -4  10      242.01      218.78     19.36 o 
  -3  -4  10      450.68      417.10     24.90 o 
  -2  -4  10       22.17       36.65      9.35 o 
  -1  -4  10       29.11       36.54      8.64 o 
   0  -4  10       28.80       21.37      6.86 o 
   1  -4  10       37.16       47.77      8.47 o 
   2  -4  10       15.64       13.39     10.42 o 
   3  -4  10      795.19      809.00     46.60 o 
   4  -4  10      146.56      169.37     15.19 o 
   5  -4  10       13.43       13.05      7.13 o 
   6  -4  10       68.22       83.26     17.75 o 
   7  -4  10        1.93       23.78     13.00 o 
  -6  -3  10        0.09       18.88      8.91 o 
  -5  -3  10      144.33      155.58     26.11 o 
  -4  -3  10      256.70      242.84     19.72 o 
  -3  -3  10      200.30      185.81     16.91 o 
  -2  -3  10      292.04      297.88     19.79 o 
  -1  -3  10       15.18       13.54      6.28 o 
   0  -3  10       67.96       83.75     10.84 o 
   1  -3  10        8.28       12.64      6.02 o 
   2  -3  10       50.12       43.15     11.65 o 
   3  -3  10      116.87      100.70     11.30 o 
   4  -3  10      651.38      641.54     27.05 o 
   5  -3  10      193.84      246.80     25.64 o 
   6  -3  10        0.81       -0.04     10.50 o 
   7  -3  10       67.41       70.97     18.31 o 
  -6  -2  10       64.08       82.60     14.40 o 
  -5  -2  10        0.38       -4.40      6.80 o 
  -4  -2  10      227.51      170.24     16.22 o 
  -3  -2  10      230.75      202.93     17.17 o 
  -2  -2  10      237.02      230.20     20.23 o 
  -1  -2  10       78.24       58.80     10.76 o 
   0  -2  10      655.91      642.33     25.98 o 
   1  -2  10       78.66       97.55     10.93 o 
   2  -2  10       35.02       51.64      6.60 o 
   3  -2  10      250.44      252.37     15.94 o 
   4  -2  10        0.29        6.15      5.53 o 
   5  -2  10       71.87       70.30     15.38 o 
   6  -2  10      308.47      330.93     31.19 o 
   7  -2  10       27.28       30.12     13.51 o 
   8  -2  10      202.64      270.46     32.34 o 
  -7  -1  10       22.26       49.53     11.84 o 
  -6  -1  10       45.53       36.31     10.40 o 
  -5  -1  10      195.42      235.43     21.14 o 
  -4  -1  10       17.54       17.27      8.01 o 
  -3  -1  10        3.14       -3.26      5.78 o 
  -2  -1  10      173.85      169.61     24.89 o 
  -1  -1  10      261.50      275.79     17.13 o 
   0  -1  10      162.57      169.52     13.55 o 
   1  -1  10      107.04      116.33      8.53 o 
   2  -1  10      933.96      996.72     26.95 o 
   3  -1  10        0.60        7.93      3.98 o 
   4  -1  10      123.61      161.40     13.18 o 
   5  -1  10        4.30       16.01      8.92 o 
   6  -1  10       26.86       47.20     13.63 o 
   7  -1  10       41.64       48.11     14.74 o 
   8  -1  10      117.08      134.14     22.79 o 
  -7   0  10       23.77       20.57     13.65 o 
  -6   0  10      152.30      158.46     17.37 o 
  -5   0  10        4.08        8.81     12.98 o 
  -4   0  10       25.99       15.05      7.89 o 
  -3   0  10      120.95      108.58     17.42 o 
  -2   0  10       32.77       12.55      6.27 o 
  -1   0  10       50.43       65.76     22.55 o 
   0   0  10      221.14      172.82     12.95 o 
   1   0  10       77.36       49.19      6.17 o 
   2   0  10      734.22      684.21     20.50 o 
   3   0  10      185.87      177.62     10.50 o 
   4   0  10       23.52       19.90      5.09 o 
   5   0  10       17.14       39.59     11.45 o 
   6   0  10        6.79       -1.66      8.12 o 
   7   0  10      293.80      265.74     28.85 o 
   8   0  10        4.80       13.31     11.85 o 
  -7   1  10        5.86       -0.92     14.70 o 
  -6   1  10       10.34        9.44      9.61 o 
  -5   1  10       11.38       16.64      8.36 o 
  -4   1  10        3.94        1.81      5.75 o 
  -3   1  10      668.61      680.09     28.63 o 
  -2   1  10       11.91        5.99      5.63 o 
  -1   1  10      272.32      314.68     17.54 o 
   0   1  10      146.07       89.83      9.40 o 
   1   1  10     1228.64     1272.10     38.16 o 
   2   1  10     1014.50      992.45     32.23 o 
   3   1  10      464.94      472.27     16.13 o 
   4   1  10        6.88        4.25      3.87 o 
   5   1  10       30.18       34.08     10.58 o 
   6   1  10      168.88      178.64     22.27 o 
   7   1  10        0.06       17.56     11.02 o 
   8   1  10      194.54      196.87     26.63 o 
   9   1  10        0.33      -10.70     10.18 o 
  -7   2  10       28.00       30.96     10.06 o 
  -6   2  10       90.43       56.18     11.80 o 
  -5   2  10       69.78       73.52     12.23 o 
  -4   2  10      241.01      266.00     18.78 o 
  -3   2  10     1351.11     1309.75     46.66 o 
  -2   2  10     1036.77     1064.42     36.75 o 
  -1   2  10       60.52       50.47      6.11 o 
   0   2  10      145.79      122.85      8.47 o 
   1   2  10      399.94      449.37     18.15 o 
   2   2  10        6.98        2.89      3.78 o 
   3   2  10      142.20      150.72      9.26 o 
   4   2  10       58.80       62.10      6.89 o 
   5   2  10      164.73      179.09     14.05 o 
   6   2  10        2.01        8.25      6.04 o 
   7   2  10       16.33       24.81     10.46 o 
   8   2  10       23.65       34.28     12.40 o 
   9   2  10      299.75      261.15     31.90 o 
  -7   3  10        0.01       -0.28     10.88 o 
  -6   3  10       38.56       48.62     10.48 o 
  -5   3  10       10.40       13.59      7.83 o 
  -4   3  10      375.47      331.55     20.72 o 
  -3   3  10        1.97        6.46      4.59 o 
  -2   3  10        0.69        8.44      3.91 o 
  -1   3  10      236.34      226.41     11.30 o 
   0   3  10       39.16       78.59      9.26 o 
   1   3  10     1971.79     1906.01     43.40 o 
   2   3  10      248.23      219.19     10.64 o 
   3   3  10      121.93      126.05      8.26 o 
   4   3  10      418.09      364.61     26.02 o 
   5   3  10      364.72      372.98     22.25 o 
   6   3  10      558.17      542.18     24.29 o 
   7   3  10        6.68        6.45      5.98 o 
   8   3  10      623.49      590.89     41.57 o 
   9   3  10        6.83       16.29     12.32 o 
  -7   4  10       15.81       39.34     10.88 o 
  -6   4  10        4.75        5.29      8.22 o 
  -5   4  10      323.45      338.83     22.23 o 
  -4   4  10       38.90       26.84      7.23 o 
  -3   4  10      167.74      181.49     11.69 o 
  -2   4  10        8.21        9.64      4.35 o 
  -1   4  10      437.54      421.19     15.60 o 
   0   4  10      951.42      948.86     25.80 o 
   1   4  10      338.87      303.47     15.20 o 
   2   4  10      581.66      573.68     18.09 o 
   3   4  10      230.90      213.82     10.45 o 
   4   4  10      681.89      657.44     32.08 o 
   5   4  10     1158.23     1077.06     37.15 o 
   6   4  10      226.64      228.13     16.78 o 
   7   4  10      586.32      600.39     27.45 o 
   8   4  10        0.13        6.45     12.46 o 
   9   4  10       55.47       28.33     13.83 o 
  -7   5  10       17.77       54.45     19.42 o 
  -6   5  10       45.29       58.64     12.01 o 
  -5   5  10        7.98       12.96      8.22 o 
  -4   5  10      304.47      296.40     15.59 o 
  -3   5  10      293.77      319.58     14.58 o 
  -2   5  10      288.84      271.01     13.96 o 
  -1   5  10      488.26      416.77     15.62 o 
   0   5  10      178.64      128.13     11.24 o 
   1   5  10     1325.30     1148.65     31.10 o 
   2   5  10       55.27       52.64      6.39 o 
   3   5  10     1260.54     1243.39     30.95 o 
   4   5  10        4.89        9.73      5.53 o 
   5   5  10      136.22      167.26     25.84 o 
   6   5  10       10.13        4.11      5.90 o 
   7   5  10       96.05       90.44     12.58 o 
   8   5  10      402.93      360.31     23.39 o 
   9   5  10        2.80        5.23      7.84 o 
  -7   6  10       44.27       30.12     13.47 o 
  -6   6  10       27.60       28.22     13.04 o 
  -5   6  10      230.76      221.31     14.30 o 
  -4   6  10       35.59       47.63      7.47 o 
  -3   6  10       19.71        9.61      4.82 o 
  -2   6  10        0.67       -2.72      3.94 o 
  -1   6  10      737.38      772.71     23.35 o 
   0   6  10     1236.40     1210.77     33.37 o 
   1   6  10      897.13      888.70     24.86 o 
   2   6  10      760.48      668.39     20.31 o 
   3   6  10      165.69      165.48      9.70 o 
   4   6  10       32.65       42.27      7.91 o 
   5   6  10      212.83      193.66     26.55 o 
   6   6  10      114.27      134.23     20.23 o 
   7   6  10      551.61      512.51     38.76 o 
   8   6  10       61.47       65.75     11.83 o 
   9   6  10      294.03      304.00     22.77 o 
  -6   7  10       34.93       51.16     11.41 o 
  -5   7  10      153.55      137.65     11.95 o 
  -4   7  10       11.95       15.65      5.89 o 
  -3   7  10      126.94      109.96     10.07 o 
  -2   7  10      165.99      144.10     10.87 o 
  -1   7  10      290.26      310.34     13.75 o 
   0   7  10      621.01      526.79     36.51 o 
   1   7  10     1013.33      937.62     26.12 o 
   2   7  10       89.77       98.46      8.22 o 
   3   7  10     1648.43     1562.35     47.73 o 
   4   7  10      557.31      526.09     23.61 o 
   5   7  10       24.56       26.20      7.48 o 
   6   7  10       38.23       33.96      9.05 o 
   7   7  10      363.35      338.68     21.90 o 
   8   7  10      164.19      167.24     18.66 o 
   9   7  10      136.02      144.65     17.02 o 
  -6   8  10       43.25       60.48     19.75 o 
  -5   8  10      460.14      399.37     24.90 o 
  -4   8  10      123.40      108.07     10.37 o 
  -3   8  10      208.73      170.21     12.39 o 
  -2   8  10       74.89       89.20     15.88 o 
  -1   8  10      102.89      101.18      9.54 o 
   0   8  10      283.20      263.16     13.52 o 
   1   8  10      393.74      417.13     16.02 o 
   2   8  10      247.71      234.48     12.06 o 
   3   8  10        1.07        0.36      5.02 o 
   4   8  10        4.53        5.45      5.52 o 
   5   8  10      138.74      123.36     15.67 o 
   6   8  10      816.58      765.59     47.45 o 
   7   8  10       21.75       30.81      8.86 o 
   8   8  10      272.64      254.09     27.68 o 
   9   8  10       25.65       32.10     10.01 o 
  -6   9  10       54.29       64.36     13.01 o 
  -5   9  10        4.72       12.97     10.60 o 
  -4   9  10       18.32       31.53      9.20 o 
  -3   9  10       10.75       11.31      5.77 o 
  -2   9  10      347.94      362.54     16.37 o 
  -1   9  10      203.69      232.88     13.48 o 
   0   9  10      155.49      140.17     10.55 o 
   1   9  10      645.38      633.86     21.10 o 
   2   9  10      886.34      817.43     52.98 o 
   3   9  10        5.42       17.24      6.29 o 
   4   9  10      711.16      672.23     28.37 o 
   5   9  10      554.06      542.06     25.88 o 
   6   9  10       49.37       51.72     10.16 o 
   7   9  10      233.02      239.91     19.91 o 
   8   9  10       14.45       31.30      8.60 o 
  -5  10  10        2.23        7.52      8.08 o 
  -4  10  10       53.76       62.88     12.20 o 
  -3  10  10      392.45      383.72     30.04 o 
  -2  10  10      257.50      262.83     18.39 o 
  -1  10  10       51.01       33.95      6.96 o 
   0  10  10        5.14        4.11      4.58 o 
   1  10  10      219.28      198.83     12.51 o 
   2  10  10       35.64       45.69      6.96 o 
   3  10  10        2.53        5.14      5.88 o 
   4  10  10      166.70      173.87     15.59 o 
   5  10  10      441.03      433.43     23.07 o 
   6  10  10      329.75      326.04     22.14 o 
   7  10  10        2.62        8.55      7.47 o 
   8  10  10      131.81      133.72     16.23 o 
  -5  11  10       65.99       86.98     35.96 o 
  -4  11  10      261.28      274.54     22.43 o 
  -3  11  10       46.85       61.67     12.98 o 
  -2  11  10       28.25       43.17     10.46 o 
  -1  11  10       10.80       10.82      5.60 o 
   0  11  10      376.11      356.85     29.94 o 
   1  11  10        6.31       13.91      5.40 o 
   2  11  10      213.10      208.44     13.08 o 
   3  11  10      115.47      116.24     13.68 o 
   4  11  10      138.97      174.00     16.28 o 
   5  11  10      247.49      259.88     41.17 o 
   6  11  10       89.45       90.39     13.11 o 
   7  11  10       43.89       50.45     10.97 o 
   8  11  10        0.95       13.30      8.38 o 
  -4  12  10      123.66      129.77     16.96 o 
  -3  12  10       54.30       59.41     11.93 o 
  -2  12  10       13.64       10.74      8.29 o 
  -1  12  10       24.93       14.73      8.86 o 
   0  12  10       60.73       64.99      8.54 o 
   1  12  10       54.65       58.29      8.49 o 
   2  12  10        1.00       -0.41      5.00 o 
   3  12  10      832.07      802.23     33.31 o 
   4  12  10       70.05       59.55     13.81 o 
   5  12  10      147.10      139.78     15.94 o 
   6  12  10       36.07       29.99     17.65 o 
   7  12  10       98.37       98.99     14.31 o 
  -3  13  10       20.82       26.97     10.55 o 
  -2  13  10       11.31       21.10     10.56 o 
  -1  13  10        2.07        0.78      8.09 o 
   0  13  10      365.89      364.59     43.53 o 
   1  13  10        9.04        9.72      5.86 o 
   2  13  10      945.49      876.61     35.14 o 
   3  13  10       57.84       48.02     16.03 o 
   4  13  10      402.88      423.86     41.47 o 
   5  13  10      108.94      124.74     15.56 o 
   6  13  10       15.81       23.58      8.93 o 
  -2  14  10       84.43       94.87     15.07 o 
  -1  14  10       14.25       40.99     12.78 o 
   0  14  10       38.61       56.38     12.02 o 
   1  14  10       86.12       84.28     13.51 o 
   2  14  10       47.34       56.15     10.89 o 
   3  14  10      165.03      182.93     19.64 o 
   4  14  10       17.08       11.62     16.94 o 
   5  14  10       20.16       17.87     24.77 o 
   6  14  10       41.30       47.57     10.84 o 
  -1  15  10       64.99       67.55     18.37 o 
   0  15  10        1.07        4.43     11.81 o 
   1  15  10      147.33      125.34     16.04 o 
   2  15  10      186.04      195.84     27.42 o 
   3  15  10       19.91       24.00     10.66 o 
   4  15  10       73.91      100.30     19.14 o 
  -2  -7  11        2.70       12.76     13.83 o 
  -1  -7  11      103.58      139.93     25.92 o 
   0  -7  11        0.07        4.52     11.21 o 
   1  -7  11       97.70       79.57     20.01 o 
   2  -7  11        3.35       10.30     12.17 o 
   3  -7  11        0.64       13.04     12.40 o 
  -3  -6  11       28.66       28.58     10.20 o 
  -2  -6  11       98.88      108.15     14.95 o 
  -1  -6  11        2.10       10.54     13.24 o 
   0  -6  11       64.23       68.44     17.00 o 
   1  -6  11        0.19        8.36      9.91 o 
   2  -6  11        8.31       29.05     12.25 o 
   4  -6  11       17.38       42.80     14.70 o 
  -4  -5  11      108.83      127.24     16.59 o 
  -3  -5  11       81.94       71.37     13.08 o 
  -2  -5  11        8.05       12.65     11.51 o 
  -1  -5  11      117.40      123.48     22.15 o 
   0  -5  11       24.53       -2.73      9.43 o 
   1  -5  11      101.01       84.84     18.39 o 
   2  -5  11       47.61       63.44     15.45 o 
   3  -5  11       26.52       41.29     13.43 o 
   4  -5  11       18.27       36.93     13.28 o 
   5  -5  11       36.29       78.03     17.12 o 
  -5  -4  11       40.08       50.14     11.81 o 
  -4  -4  11        2.69        8.39     17.97 o 
  -3  -4  11        0.96        1.10      7.59 o 
  -2  -4  11      201.57      210.87     18.61 o 
  -1  -4  11       11.74       16.93      7.63 o 
   0  -4  11      105.83      119.17     20.57 o 
   1  -4  11        8.09       -4.72      7.93 o 
   2  -4  11      104.09      147.30     21.40 o 
   3  -4  11        8.55        3.61     10.34 o 
   4  -4  11      325.86      351.18     31.82 o 
   6  -4  11        4.33        7.37     11.85 o 
  -5  -3  11        5.23       -1.75      7.52 o 
  -4  -3  11      118.47      155.57     17.64 o 
  -3  -3  11      115.28      123.98     15.45 o 
  -2  -3  11      166.71      184.75     17.59 o 
  -1  -3  11      148.36      139.04     15.97 o 
   0  -3  11      112.31      106.03     25.01 o 
   1  -3  11       12.64       12.92      6.33 o 
   2  -3  11       21.94       19.81     10.22 o 
   3  -3  11      260.25      288.65     27.62 o 
   4  -3  11       34.81       36.24      8.63 o 
   5  -3  11      101.23      130.89     20.69 o 
   6  -3  11       36.51       61.23     15.85 o 
   7  -3  11        1.66        8.92     12.48 o 
  -6  -2  11       49.58       51.94     11.15 o 
  -5  -2  11      133.66      173.18     18.26 o 
  -4  -2  11        0.12       -7.53      6.64 o 
  -3  -2  11       47.10       36.19     21.76 o 
  -2  -2  11       32.73       33.53      9.25 o 
  -1  -2  11      115.29      121.49     13.37 o 
   0  -2  11      120.46      110.01     17.81 o 
   1  -2  11       50.23       59.00     13.83 o 
   2  -2  11       43.15       42.71      7.87 o 
   3  -2  11       33.13       39.29      7.93 o 
   4  -2  11      220.55      265.34     17.63 o 
   5  -2  11        0.75       15.22      9.79 o 
   6  -2  11       55.48       99.19     19.34 o 
   7  -2  11       19.42       33.01     13.12 o 
  -6  -1  11       23.68       18.42      9.64 o 
  -5  -1  11        2.67       -6.61      8.60 o 
  -4  -1  11        4.86       11.03      7.83 o 
  -3  -1  11        2.36        3.11      6.50 o 
  -2  -1  11       31.01       27.67      7.88 o 
  -1  -1  11       63.16       63.87     10.00 o 
   0  -1  11      138.84      156.99     28.41 o 
   1  -1  11       35.09       41.65     12.05 o 
   2  -1  11      379.61      370.12     15.53 o 
   3  -1  11      461.57      464.47     17.11 o 
   4  -1  11        0.18        1.09      5.47 o 
   5  -1  11        3.71       22.31     10.94 o 
   6  -1  11       81.79       86.47     17.67 o 
   7  -1  11      173.54      208.92     27.62 o 
   8  -1  11        5.00       21.32     13.16 o 
  -6   0  11       39.53       44.81     10.94 o 
  -5   0  11       37.08       33.05      9.26 o 
  -4   0  11       34.04       15.00      7.71 o 
  -3   0  11        3.57        7.38     20.73 o 
  -2   0  11        3.85        4.73      6.18 o 
  -1   0  11      443.31      388.12     20.28 o 
   0   0  11        5.64       17.40      6.23 o 
   1   0  11     1042.60      955.35     49.78 o 
   2   0  11      407.01      346.72     14.15 o 
   3   0  11      162.18      172.61     10.84 o 
   4   0  11      102.97      103.22      8.81 o 
   5   0  11       50.17       54.53     13.24 o 
   6   0  11      304.31      309.10     29.68 o 
   7   0  11       27.47       50.17     15.49 o 
   8   0  11       56.80       71.01     17.36 o 
  -6   1  11       12.51       15.89     10.58 o 
  -5   1  11       21.12       14.22      8.71 o 
  -4   1  11      187.64      165.41     16.88 o 
  -3   1  11        0.61        2.46      6.45 o 
  -2   1  11      948.35     1029.53     37.43 o 
  -1   1  11       31.15       34.84      8.05 o 
   0   1  11     1070.90     1103.94     37.36 o 
   1   1  11       16.09       24.37      4.89 o 
   2   1  11     1162.66     1093.93     29.05 o 
   3   1  11      113.87      126.38      9.29 o 
   4   1  11        1.19        9.01      4.14 o 
   5   1  11      349.89      325.51     17.92 o 
   6   1  11       30.88       34.60     12.64 o 
   7   1  11       52.95       42.76     14.46 o 
   8   1  11       16.87       49.69     15.38 o 
  -7   2  11        0.76       14.02      9.76 o 
  -6   2  11       20.96       27.97      9.50 o 
  -5   2  11       17.76        9.77      8.07 o 
  -4   2  11      540.58      486.64     32.44 o 
  -3   2  11       14.78       24.96      7.98 o 
  -2   2  11        5.00       13.95     12.09 o 
  -1   2  11        9.92        7.40      5.54 o 
   0   2  11       40.65       54.50      6.67 o 
   1   2  11      621.61      564.27     18.60 o 
   2   2  11       27.50       35.01      5.33 o 
   3   2  11      589.80      566.74     18.61 o 
   4   2  11     1062.29     1065.75     35.99 o 
   5   2  11      778.30      790.87     30.44 o 
   6   2  11       80.56      107.60     12.68 o 
   7   2  11      187.70      209.00     26.11 o 
   8   2  11      185.94      196.91     26.91 o 
  -7   3  11       31.46       41.01     22.17 o 
  -6   3  11        7.71       26.82     11.51 o 
  -5   3  11       32.77       54.50     10.80 o 
  -4   3  11        0.89       -3.02      6.07 o 
  -3   3  11     1036.66     1033.35     55.30 o 
  -2   3  11       21.77       17.15      6.60 o 
  -1   3  11      432.91      454.18     16.55 o 
   0   3  11      463.42      438.29     25.28 o 
   1   3  11       53.86       48.12      6.58 o 
   2   3  11      502.03      464.95     16.35 o 
   3   3  11      125.40      118.38     12.44 o 
   4   3  11     1543.72     1495.36     46.67 o 
   5   3  11      435.69      428.74     20.94 o 
   6   3  11        4.75       17.61      6.99 o 
   7   3  11       92.24      100.88     22.65 o 
   8   3  11        0.26       21.12     12.13 o 
   9   3  11      272.41      240.42     31.23 o 
  -6   4  11        2.32       -0.45      7.48 o 
  -5   4  11        0.60        2.70     10.68 o 
  -4   4  11      237.38      278.40     20.22 o 
  -3   4  11      340.90      319.89     30.32 o 
  -2   4  11       33.01       31.89      7.59 o 
  -1   4  11       91.05      111.82      9.18 o 
   0   4  11       60.24       55.64      7.03 o 
   1   4  11      441.31      428.74     21.56 o 
   2   4  11       50.32       79.46      7.41 o 
   3   4  11     1638.42     1602.35     38.63 o 
   4   4  11        1.95        4.95      5.14 o 
   5   4  11      280.42      281.37     22.67 o 
   6   4  11        1.35       15.04      6.81 o 
   7   4  11       87.03       96.76     12.95 o 
   8   4  11      124.05      124.35     21.80 o 
   9   4  11        7.07       22.63     13.35 o 
  -6   5  11        0.63       11.98      8.10 o 
  -5   5  11      217.10      217.19     19.39 o 
  -4   5  11      147.60      154.20     16.03 o 
  -3   5  11      100.68      117.26     10.58 o 
  -2   5  11       22.40       20.76      5.59 o 
  -1   5  11      549.13      490.31     27.95 o 
   0   5  11       40.47       34.58      8.95 o 
   1   5  11        2.08        6.16      3.98 o 
   2   5  11      796.25      711.19     21.57 o 
   3   5  11        2.36        1.05      3.53 o 
   4   5  11     1459.25     1339.18     43.17 o 
   5   5  11        2.81        5.58      8.04 o 
   6   5  11      583.06      520.64     24.61 o 
   7   5  11       70.20       94.31     14.03 o 
   8   5  11        2.59       13.24     11.02 o 
   9   5  11      157.19      193.54     27.42 o 
  -6   6  11       17.43        9.51     10.82 o 
  -5   6  11       51.39       59.56     10.83 o 
  -4   6  11      439.33      381.34     17.30 o 
  -3   6  11       75.56       78.97     13.10 o 
  -2   6  11      206.57      229.63     13.26 o 
  -1   6  11       55.49       59.44      7.54 o 
   0   6  11       82.66       89.60      8.68 o 
   1   6  11      991.19      989.33     27.60 o 
   2   6  11      579.54      635.80     20.38 o 
   3   6  11      540.00      564.80     18.65 o 
   4   6  11       60.84       68.11     15.51 o 
   5   6  11       38.24       45.67      8.73 o 
   6   6  11       32.57       23.75     11.59 o 
   7   6  11      249.21      250.58     19.44 o 
   8   6  11      161.58      175.13     23.46 o 
   9   6  11       29.70       32.02     10.12 o 
  -6   7  11       29.66       41.05     14.74 o 
  -5   7  11      213.18      209.13     14.53 o 
  -4   7  11       11.48       18.09      6.42 o 
  -3   7  11      230.39      252.18     14.72 o 
  -2   7  11       88.59      128.19     10.81 o 
  -1   7  11      421.25      408.70     16.63 o 
   0   7  11      338.39      328.24     14.79 o 
   1   7  11      814.41      752.60     28.82 o 
   2   7  11      537.55      520.15     23.17 o 
   3   7  11      176.07      153.19     13.58 o 
   4   7  11       37.35       36.57     10.52 o 
   5   7  11        5.79        7.68      9.83 o 
   6   7  11      204.61      218.21     18.33 o 
   7   7  11       10.47        9.87      7.33 o 
   8   7  11      251.81      253.01     20.82 o 
   9   7  11       33.69       44.12     11.59 o 
  -6   8  11        4.67       15.47     12.66 o 
  -5   8  11        0.59       10.26      8.44 o 
  -4   8  11        1.50       -1.17      5.38 o 
  -3   8  11        1.31        2.28      6.80 o 
  -2   8  11      491.12      492.75     19.21 o 
  -1   8  11        0.01        3.74      4.54 o 
   0   8  11       34.36       24.86      5.99 o 
   1   8  11      283.53      315.94     14.68 o 
   2   8  11      487.02      482.23     19.51 o 
   3   8  11      304.71      304.14     18.98 o 
   4   8  11      889.98      820.55     32.35 o 
   5   8  11      463.31      465.04     45.69 o 
   6   8  11       62.72       57.50     10.65 o 
   7   8  11      242.11      250.25     20.16 o 
   8   8  11        0.75       -3.36      6.61 o 
  -5   9  11       10.97       13.66      8.52 o 
  -4   9  11      157.53      158.89     21.54 o 
  -3   9  11      531.97      546.58     21.32 o 
  -2   9  11       31.58       26.61      6.91 o 
  -1   9  11       80.82      105.91     20.01 o 
   0   9  11      132.15      150.43     14.02 o 
   1   9  11      423.91      419.30     19.28 o 
   2   9  11      393.39      424.88     16.81 o 
   3   9  11       67.81       62.47     10.07 o 
   4   9  11       54.50       66.72     10.97 o 
   5   9  11      479.57      416.45     22.34 o 
   6   9  11      176.45      212.96     18.42 o 
   7   9  11        0.28        1.29      6.77 o 
   8   9  11      122.53      141.93     16.61 o 
  -5  10  11       39.10       57.43     11.97 o 
  -4  10  11      142.50      131.71     28.87 o 
  -3  10  11      270.45      258.38     20.48 o 
  -2  10  11      220.03      196.48     13.73 o 
  -1  10  11        3.70        5.81      4.99 o 
   0  10  11       21.50       32.77      7.02 o 
   1  10  11      124.91      123.51     14.41 o 
   2  10  11       21.67       43.33      6.99 o 
   3  10  11        0.84        1.81      5.88 o 
   4  10  11      378.11      360.15     22.01 o 
   5  10  11       43.96       30.62      8.71 o 
   6  10  11      160.70      131.05     25.56 o 
   7  10  11       70.05       73.25     12.87 o 
   8  10  11       48.79       69.24     12.99 o 
  -4  11  11      165.90      193.67     19.91 o 
  -3  11  11       81.20       95.38     25.16 o 
  -2  11  11      375.95      386.36     24.38 o 
  -1  11  11       20.54       21.00      6.36 o 
   0  11  11       52.69       60.00      8.39 o 
   1  11  11      396.30      425.87     23.89 o 
   2  11  11        2.63        7.16      5.17 o 
   3  11  11      746.68      740.99     31.50 o 
   4  11  11       22.64       26.85     12.09 o 
   5  11  11      171.95      183.94     35.13 o 
   6  11  11      108.05      104.31     21.08 o 
   7  11  11       16.73       20.18      8.53 o 
  -4  12  11       11.63       27.30     11.35 o 
  -3  12  11        4.79       13.24     18.96 o 
  -2  12  11       52.35       46.40     11.17 o 
  -1  12  11      119.30      108.70     21.08 o 
   0  12  11       91.72       93.77     10.33 o 
   1  12  11       12.85       19.05      6.17 o 
   2  12  11      937.86      824.85     33.74 o 
   3  12  11        8.62       15.84      7.88 o 
   4  12  11      761.50      716.44     32.28 o 
   5  12  11        6.10       11.23      7.60 o 
   6  12  11       42.62       35.22     10.26 o 
   7  12  11      179.27      225.74     20.66 o 
  -3  13  11       21.63        9.94     11.37 o 
  -2  13  11       25.25       26.03     10.60 o 
  -1  13  11        4.40        9.54      8.38 o 
   0  13  11      197.63      209.69     24.39 o 
   1  13  11       57.24       58.86      8.73 o 
   2  13  11      230.32      233.39     19.04 o 
   3  13  11      498.68      494.82     26.24 o 
   4  13  11        0.09        2.06     17.32 o 
   5  13  11       25.42       29.93      9.75 o 
   6  13  11       24.94       34.59     10.05 o 
  -2  14  11       11.57       14.60     10.02 o 
  -1  14  11      157.22      172.84     19.11 o 
   0  14  11       35.25       36.53     15.89 o 
   1  14  11      477.07      402.67     25.53 o 
   2  14  11       87.10       79.05     13.03 o 
   3  14  11      128.38      116.62     17.95 o 
   4  14  11       45.68       39.82     11.06 o 
   5  14  11        0.25       10.62      8.38 o 
   0  15  11      167.39      218.18     21.35 o 
   1  15  11      105.90      129.14     16.67 o 
   2  15  11       84.22       82.35     19.58 o 
   3  15  11      133.97      123.96     25.20 o 
   4  15  11       37.37       41.66     14.27 o 
  -2  -6  12        9.06       12.47      8.64 o 
  -1  -6  12      145.87      101.45     23.18 o 
   0  -6  12        1.03        0.75     10.22 o 
   1  -6  12       36.02       56.11     16.84 o 
   2  -6  12        2.72        8.24     11.73 o 
   3  -6  12        2.04        1.15     11.33 o 
  -3  -5  12        6.69       31.26      9.87 o 
  -2  -5  12       21.61       16.22     10.84 o 
  -1  -5  12       41.57       51.75     10.90 o 
   0  -5  12       14.83       26.99     11.77 o 
   1  -5  12        0.59       10.90      9.63 o 
   2  -5  12       18.22       35.51     14.50 o 
   3  -5  12       36.67       29.44     13.08 o 
   4  -5  12      121.83      115.79     21.95 o 
  -4  -4  12       50.58       51.17     11.47 o 
  -3  -4  12       31.93       23.98      9.45 o 
  -2  -4  12        4.85       12.05      8.30 o 
  -1  -4  12       46.02       47.58     11.79 o 
   0  -4  12       74.57       79.43     20.51 o 
   1  -4  12      224.90      200.08     26.39 o 
   2  -4  12      118.22       94.79     18.78 o 
   3  -4  12      390.45      374.44     34.12 o 
   4  -4  12        3.98        3.65      9.87 o 
  -5  -3  12       25.34       24.04     10.45 o 
  -4  -3  12        0.03       16.39      8.95 o 
  -3  -3  12       47.32       53.99     10.90 o 
  -2  -3  12        0.97       -7.53      9.13 o 
  -1  -3  12        8.74       32.49      9.05 o 
   0  -3  12      234.97      275.95     19.27 o 
   1  -3  12        0.47       10.02      6.31 o 
   2  -3  12       59.67      106.24     19.89 o 
   3  -3  12      173.94      170.36     22.79 o 
   4  -3  12      369.17      333.51     30.04 o 
   6  -3  12       38.62       63.09     17.48 o 
  -5  -2  12        0.24        8.88     11.65 o 
  -4  -2  12       58.90       64.37     18.64 o 
  -3  -2  12       27.21       28.44      9.36 o 
  -2  -2  12      203.49      189.72     17.48 o 
  -1  -2  12        3.41        5.25      6.52 o 
   0  -2  12       31.92       45.49     19.16 o 
   1  -2  12        3.81       -6.42      5.71 o 
   2  -2  12        8.86       12.76      6.72 o 
   3  -2  12       37.98       42.12     12.64 o 
   4  -2  12      203.56      237.37     17.48 o 
   5  -2  12      168.56      163.66     22.51 o 
   6  -2  12       14.03       12.96     11.02 o 
   7  -2  12       93.32      145.36     23.78 o 
  -5  -1  12        1.83       -2.05      7.47 o 
  -4  -1  12       40.30       53.49     11.00 o 
  -3  -1  12       25.54       28.83     21.02 o 
  -2  -1  12       14.18       20.38      8.02 o 
  -1  -1  12      560.46      540.29     31.70 o 
   0  -1  12       14.85       12.50     12.86 o 
   1  -1  12      222.29      226.40     16.49 o 
   2  -1  12      256.72      253.06     16.99 o 
   3  -1  12       16.24       29.49      5.82 o 
   4  -1  12       40.69       44.96      8.55 o 
   5  -1  12       31.20       34.44     12.01 o 
   6  -1  12      143.03      205.59     25.72 o 
   7  -1  12       15.19        4.08     10.14 o 
  -6   0  12       16.83       18.06      9.43 o 
  -5   0  12        8.98       17.26      9.04 o 
  -4   0  12        0.74        9.30      7.90 o 
  -3   0  12        4.70        8.23      8.62 o 
  -2   0  12      418.59      383.62     22.37 o 
  -1   0  12       18.73        9.72      6.33 o 
   0   0  12      326.83      306.04     19.17 o 
   1   0  12        2.43        7.56      6.02 o 
   2   0  12      496.65      461.05     21.65 o 
   3   0  12       46.19       48.33      6.96 o 
   4   0  12       14.49       21.67      6.17 o 
   5   0  12      360.58      346.51     28.06 o 
   6   0  12       18.49       13.51      9.59 o 
   7   0  12       48.65       57.78     15.57 o 
   8   0  12        6.96       18.86     14.23 o 
  -6   1  12       75.05       61.10     12.69 o 
  -5   1  12        3.66        8.92      8.26 o 
  -4   1  12       25.76       26.56      9.01 o 
  -3   1  12      262.24      256.09     19.99 o 
  -2   1  12      280.48      236.19     18.17 o 
  -1   1  12        5.37       11.01      8.78 o 
   0   1  12      232.10      192.39     18.49 o 
   1   1  12      589.05      646.86     44.21 o 
   2   1  12       11.75       15.99      4.86 o 
   3   1  12      356.91      380.13     15.41 o 
   4   1  12      328.39      313.74     17.79 o 
   5   1  12      346.48      377.42     29.13 o 
   6   1  12      395.56      468.01     34.16 o 
   7   1  12        0.91       13.16     10.14 o 
   8   1  12      103.17      107.63     20.84 o 
  -6   2  12        2.31        8.83      8.39 o 
  -5   2  12        2.59       -2.05      7.20 o 
  -4   2  12       72.47       62.63     11.91 o 
  -3   2  12      750.60      640.63     29.39 o 
  -2   2  12       67.70       55.08     10.62 o 
  -1   2  12      154.47      161.70     15.21 o 
   0   2  12      330.43      297.54     25.98 o 
   1   2  12        7.39        5.77      4.44 o 
   2   2  12      979.30      852.10     24.78 o 
   3   2  12        6.90       14.48      4.83 o 
   4   2  12     1015.83      913.57     37.45 o 
   5   2  12        7.21       16.29      6.50 o 
   6   2  12        3.84       -0.87      8.80 o 
   7   2  12        7.01       20.69     11.02 o 
   8   2  12        1.02       35.74     13.55 o 
  -6   3  12       20.36       28.70      9.92 o 
  -5   3  12        0.06       20.31      8.77 o 
  -4   3  12      228.17      195.18     18.11 o 
  -3   3  12       16.30       22.34      8.37 o 
  -2   3  12       76.42       96.44     13.43 o 
  -1   3  12       96.97      110.05     13.03 o 
   0   3  12       63.02       73.58     10.97 o 
   1   3  12      270.56      248.85     22.89 o 
   2   3  12      151.23      127.60     10.60 o 
   3   3  12      980.51     1055.11     33.02 o 
   4   3  12        1.79       15.94      6.30 o 
   5   3  12      118.66      132.95     33.49 o 
   6   3  12       44.35       42.51      9.30 o 
   7   3  12       62.60       55.91     15.22 o 
   8   3  12      106.54      134.38     22.11 o 
  -6   4  12       10.24       23.47      9.91 o 
  -5   4  12       63.11       56.56     11.70 o 
  -4   4  12       12.31       31.28      9.02 o 
  -3   4  12      115.35       87.10     12.62 o 
  -2   4  12        2.72        4.05      6.01 o 
  -1   4  12      221.32      195.02     14.00 o 
   0   4  12      191.28      213.07     12.21 o 
   1   4  12       20.51       50.04      6.90 o 
   2   4  12      627.09      628.94     20.39 o 
   3   4  12       61.38       63.97      7.34 o 
   4   4  12      407.29      419.11     21.36 o 
   5   4  12        9.46       15.42      6.27 o 
   6   4  12      206.49      218.06     17.37 o 
   7   4  12       14.45        5.81      7.27 o 
   8   4  12       98.05       99.39     19.22 o 
  -6   5  12       54.66       81.01     14.47 o 
  -5   5  12       59.95       65.68     17.85 o 
  -4   5  12      494.51      467.34     26.13 o 
  -3   5  12      138.50      130.97     15.16 o 
  -2   5  12      630.08      617.82     38.54 o 
  -1   5  12      122.20      128.52     11.59 o 
   0   5  12        2.01        4.80      4.24 o 
   1   5  12      449.66      409.83     18.93 o 
   2   5  12        3.66        5.56      4.30 o 
   3   5  12      850.36      775.68     23.45 o 
   4   5  12       15.27       11.36     11.10 o 
   5   5  12      213.84      240.33     17.58 o 
   6   5  12        2.95       10.79      6.23 o 
   7   5  12      276.44      276.97     20.52 o 
   8   5  12        2.51       18.79     14.52 o 
  -6   6  12      110.89      102.53     16.38 o 
  -5   6  12       91.09       93.04     27.98 o 
  -4   6  12       10.92       12.41      8.27 o 
  -3   6  12      351.47      308.18     19.26 o 
  -2   6  12       38.69       42.31     16.78 o 
  -1   6  12     1167.24     1157.81     43.76 o 
   0   6  12       72.39      106.17      9.64 o 
   1   6  12       41.97       44.95      6.68 o 
   2   6  12      297.52      303.77     15.26 o 
   3   6  12      169.41      192.37     15.43 o 
   4   6  12       48.55       58.93     14.76 o 
   5   6  12      517.39      493.83     23.97 o 
   6   6  12       69.68       59.54     10.86 o 
   7   6  12       10.15        8.79     11.67 o 
   8   6  12       55.68       47.64     11.28 o 
  -5   7  12       57.83       55.26     10.62 o 
  -4   7  12        3.51       10.72      5.65 o 
  -3   7  12        5.25        2.26      5.50 o 
  -2   7  12      421.29      423.92     22.16 o 
  -1   7  12        0.93        0.38      4.42 o 
   0   7  12      304.85      249.18     13.95 o 
   1   7  12       18.79       27.48      7.02 o 
   2   7  12      659.75      598.40     28.06 o 
   3   7  12      333.15      360.59     19.91 o 
   4   7  12       23.34       17.62      6.91 o 
   5   7  12       51.52       54.88     17.14 o 
   6   7  12       13.11       20.29      8.19 o 
   7   7  12      212.65      194.34     18.15 o 
   8   7  12        4.49       12.12      7.95 o 
  -5   8  12        6.83        6.97      7.48 o 
  -4   8  12       64.49       79.00     10.11 o 
  -3   8  12      318.40      294.30     16.55 o 
  -2   8  12        1.81        8.09      5.61 o 
  -1   8  12      181.01      192.36     13.04 o 
   0   8  12      308.99      298.56     15.31 o 
   1   8  12      139.71      144.66     10.99 o 
   2   8  12       16.12       10.45      5.07 o 
   3   8  12      213.10      246.73     17.41 o 
   4   8  12      427.16      423.16     22.10 o 
   5   8  12       17.63       11.02      6.87 o 
   6   8  12      184.61      187.61     18.37 o 
   7   8  12        1.16       -5.88     13.43 o 
   8   8  12       57.33       56.47     11.53 o 
  -5   9  12       44.46       50.98     11.57 o 
  -4   9  12      132.85      106.51     14.58 o 
  -3   9  12      100.96      106.74     12.61 o 
  -2   9  12      149.49      182.39     13.37 o 
  -1   9  12        4.78       18.27      6.04 o 
   0   9  12        3.76       11.05      5.32 o 
   1   9  12       19.39       33.73      6.54 o 
   2   9  12      730.19      711.47     39.43 o 
   3   9  12      120.38      101.41     12.58 o 
   4   9  12      572.08      497.14     47.59 o 
   5   9  12      421.41      426.07     24.19 o 
   6   9  12        1.04       -3.44      6.41 o 
   7   9  12       62.78       95.41     14.33 o 
   8   9  12       23.76       46.06     10.51 o 
  -4  10  12      121.39      125.50     16.19 o 
  -3  10  12       64.51       65.90     12.01 o 
  -2  10  12       26.56       23.20      6.89 o 
  -1  10  12        1.46        0.81      4.99 o 
   0  10  12      107.38      113.67     19.79 o 
   1  10  12      549.95      494.31     19.27 o 
   2  10  12      130.63      161.46     11.94 o 
   3  10  12      726.34      650.48     49.30 o 
   4  10  12       18.73       17.16      7.52 o 
   5  10  12      612.20      525.06     27.03 o 
   6  10  12       23.57       19.41      8.59 o 
   7  10  12       24.28       29.42     10.33 o 
   8  10  12      214.88      200.28     20.42 o 
  -4  11  12        0.59       -0.33      8.90 o 
  -3  11  12      114.80      146.54     32.69 o 
  -2  11  12        5.12        5.77      7.28 o 
  -1  11  12      451.93      441.17     32.45 o 
   0  11  12       22.24       28.64      6.69 o 
   1  11  12      127.49      128.37     12.18 o 
   2  11  12       55.12       66.38      8.71 o 
   3  11  12      182.66      182.88     17.05 o 
   4  11  12      710.53      693.11     32.81 o 
   5  11  12       20.02       12.92     11.79 o 
   6  11  12       81.53       83.25     13.71 o 
   7  11  12       38.57       37.09     10.18 o 
  -3  12  12        1.02       -6.01      8.00 o 
  -2  12  12        3.59       11.96      9.26 o 
  -1  12  12       14.04       19.21      6.56 o 
   0  12  12      343.26      348.35     18.22 o 
   1  12  12        3.64        6.63      8.18 o 
   2  12  12       90.26      105.38     22.33 o 
   3  12  12      239.12      203.40     18.26 o 
   4  12  12        0.63        6.57      7.44 o 
   5  12  12      107.56      115.55     15.43 o 
   6  12  12       19.80       27.23     10.02 o 
   7  12  12      171.33      205.77     20.38 o 
  -2  13  12        1.23        7.20      8.83 o 
  -1  13  12      148.84      163.77     17.80 o 
   0  13  12        6.79        2.09      5.70 o 
   1  13  12      159.91      205.58     15.21 o 
   2  13  12      137.17      183.16     19.30 o 
   3  13  12       25.45       30.32      9.35 o 
   4  13  12      192.65      193.41     19.01 o 
   5  13  12        0.93        2.67      7.76 o 
   6  13  12      201.08      232.53     21.50 o 
  -1  14  12        0.00        0.23      9.95 o 
   0  14  12      191.56      235.36     33.98 o 
   1  14  12       14.00       23.39      7.35 o 
   2  14  12       66.22       86.01     13.41 o 
   3  14  12       33.57       49.91     17.59 o 
   4  14  12       14.31       13.12      8.63 o 
   5  14  12       13.86       24.75     10.25 o 
   0  15  12        0.35       14.14      9.40 o 
   1  15  12      191.45      218.69     20.73 o 
   2  15  12       48.39       60.87     18.70 o 
   3  15  12       28.74       23.93     10.38 o 
  -2  -5  13        2.56        3.43      8.35 o 
  -1  -5  13        0.51       -3.17     10.90 o 
   0  -5  13       10.58       24.49     13.12 o 
   1  -5  13      125.22      144.05     24.37 o 
   2  -5  13        1.00        0.16     12.64 o 
   3  -5  13       87.76      135.80     24.17 o 
  -3  -4  13        4.77       16.60      9.93 o 
  -2  -4  13       33.22       39.31     10.52 o 
  -1  -4  13       18.22       25.11      9.71 o 
   0  -4  13       21.01       40.70     14.38 o 
   1  -4  13       13.26       12.17     11.57 o 
   2  -4  13      190.52      214.78     27.90 o 
   3  -4  13       20.11       24.21     12.60 o 
   4  -4  13       23.62       42.84     14.07 o 
  -4  -3  13        1.98       -7.09      8.44 o 
  -3  -3  13        1.07       17.05      8.53 o 
  -2  -3  13       20.55       26.65      9.22 o 
  -1  -3  13        2.04       17.72      7.72 o 
   0  -3  13      118.10      119.99     14.27 o 
   1  -3  13       11.39       -0.83     10.62 o 
   2  -3  13      384.78      353.52     33.49 o 
   3  -3  13      183.34      153.95     23.42 o 
   4  -3  13       31.14       52.35     13.79 o 
  -4  -2  13       26.64       15.16      9.93 o 
  -3  -2  13       17.60       10.88      9.05 o 
  -2  -2  13       48.36       57.99     11.27 o 
  -1  -2  13      302.74      254.46     20.71 o 
   0  -2  13        2.18        9.61      6.93 o 
   1  -2  13       56.06       74.56     11.43 o 
   2  -2  13       19.58       20.73     10.38 o 
   3  -2  13       60.20       80.76     17.04 o 
   4  -2  13       89.40       84.05     17.24 o 
   6  -2  13       78.63       97.64     20.41 o 
  -5  -1  13       36.10       38.68     10.21 o 
  -4  -1  13        8.70       14.60     12.07 o 
  -3  -1  13       38.30       27.46      9.26 o 
  -2  -1  13      211.23      207.62     21.68 o 
  -1  -1  13        0.10        1.66      6.70 o 
   0  -1  13       21.87       21.44     15.79 o 
   1  -1  13       60.23       86.02     17.00 o 
   2  -1  13       98.36      100.78     12.53 o 
   3  -1  13       84.28       79.22     15.93 o 
   4  -1  13      120.25      109.93     19.42 o 
   5  -1  13      142.92      152.21     22.19 o 
   6  -1  13       24.23       40.10     14.58 o 
   7  -1  13      110.42       93.36     20.41 o 
  -5   0  13        1.12       12.23     12.60 o 
  -4   0  13        0.57        1.46      7.74 o 
  -3   0  13       51.25       61.79     11.83 o 
  -2   0  13      192.15      160.27     16.56 o 
  -1   0  13        3.30        6.42      8.58 o 
   0   0  13       53.49       43.29      9.26 o 
   1   0  13      150.38      161.05     21.06 o 
   2   0  13       30.83       34.59     15.26 o 
   3   0  13      115.57      124.80     13.37 o 
   4   0  13       35.13       43.91     12.17 o 
   5   0  13       96.31       76.80     15.89 o 
   6   0  13      428.53      469.35     35.35 o 
   7   0  13       10.69       60.19     16.01 o 
  -5   1  13       21.32       34.60     10.15 o 
  -4   1  13       72.27       73.18     13.34 o 
  -3   1  13       64.36       69.77     11.92 o 
  -2   1  13      268.11      256.35     20.45 o 
  -1   1  13      132.56      127.13     14.13 o 
   0   1  13      264.21      278.61     18.71 o 
   1   1  13      140.58      133.90     13.60 o 
   2   1  13      126.31      126.47     24.25 o 
   3   1  13       19.49       26.98      6.22 o 
   4   1  13      198.40      229.29     17.83 o 
   5   1  13      154.87      174.56     21.95 o 
   6   1  13       66.47       85.08     17.28 o 
   7   1  13        6.72       12.64     10.30 o 
  -5   2  13        0.72       -5.28     10.44 o 
  -4   2  13      320.61      285.49     22.58 o 
  -3   2  13      119.01      109.33     14.64 o 
  -2   2  13       18.51       22.76      8.07 o 
  -1   2  13       66.63       59.21     10.18 o 
   0   2  13       60.63       46.86      9.15 o 
   1   2  13       57.15       42.96      8.39 o 
   2   2  13       14.25       14.17      4.77 o 
   3   2  13       95.44       96.56     12.52 o 
   4   2  13       26.05       25.37      7.37 o 
   5   2  13       35.53       30.38      8.04 o 
   6   2  13       19.25       39.35     12.56 o 
   7   2  13       56.23       62.30     15.26 o 
   8   2  13       24.00       29.92     12.96 o 
  -5   3  13       54.05       62.64     12.78 o 
  -4   3  13       64.36       46.97     11.18 o 
  -3   3  13       99.27       93.45     13.77 o 
  -2   3  13       21.20       13.30     13.22 o 
  -1   3  13      210.22      239.13     18.24 o 
   0   3  13      567.68      577.73     26.39 o 
   1   3  13        1.04        6.90      4.64 o 
   2   3  13       46.46       43.08     10.69 o 
   3   3  13        0.77        6.64      4.50 o 
   4   3  13      391.10      407.27     27.11 o 
   5   3  13      182.04      190.84     16.21 o 
   6   3  13        9.07       15.10      7.60 o 
   7   3  13       37.08       27.54     12.80 o 
   8   3  13       49.25       52.71     15.53 o 
  -5   4  13       55.57       74.07     13.52 o 
  -4   4  13       28.73       23.35     17.87 o 
  -3   4  13        0.82        5.74      7.09 o 
  -2   4  13      647.82      558.16     27.03 o 
  -1   4  13       42.93       63.68     10.42 o 
   0   4  13      414.63      354.48     25.09 o 
   1   4  13       36.94       57.09     12.49 o 
   2   4  13      161.59      176.01     11.57 o 
   3   4  13      596.58      573.63     19.75 o 
   4   4  13       14.11       23.30      7.49 o 
   5   4  13      109.74      102.03     12.78 o 
   6   4  13       10.66       10.73     11.97 o 
   7   4  13       51.10       64.08     11.71 o 
   8   4  13        3.04       -2.42      9.15 o 
  -5   5  13        0.52       13.92      8.90 o 
  -4   5  13        0.25        3.39      9.91 o 
  -3   5  13       95.60      117.51     15.01 o 
  -2   5  13       19.39        5.17      6.29 o 
  -1   5  13      442.06      429.25     17.71 o 
   0   5  13      183.80      146.96     11.06 o 
   1   5  13        1.98        2.69      4.15 o 
   2   5  13      438.66      394.30     17.85 o 
   3   5  13      274.17      300.22     14.07 o 
   4   5  13      564.51      571.38     25.68 o 
   5   5  13      613.33      603.43     34.65 o 
   6   5  13      344.45      341.96     37.69 o 
   7   5  13        2.72        7.97      7.31 o 
   8   5  13        1.18        5.67      7.00 o 
  -5   6  13       46.83       55.18     12.37 o 
  -4   6  13        2.17       15.27      8.38 o 
  -3   6  13      138.72      133.84     21.70 o 
  -2   6  13      472.40      459.95     19.26 o 
  -1   6  13       23.71       25.54      6.24 o 
   0   6  13      124.84      137.09     11.09 o 
   1   6  13      228.76      193.59     12.45 o 
   2   6  13        2.81        2.17      4.38 o 
   3   6  13       34.84       44.91      9.14 o 
   4   6  13      252.08      241.67     17.94 o 
   5   6  13      457.95      449.25     23.41 o 
   6   6  13       47.96       38.38      9.20 o 
   7   6  13      190.15      216.93     18.80 o 
   8   6  13       68.05       84.60     13.91 o 
  -5   7  13        0.29        2.92     13.63 o 
  -4   7  13       46.64       57.21     12.12 o 
  -3   7  13      272.69      306.73     20.18 o 
  -2   7  13        7.30       15.30      6.81 o 
  -1   7  13      440.96      424.21     18.29 o 
   0   7  13      130.69      145.21     14.78 o 
   1   7  13       62.69       50.15      7.27 o 
   2   7  13        0.22        4.42      4.42 o 
   3   7  13       22.82       19.45      7.53 o 
   4   7  13        1.75        1.21      5.84 o 
   5   7  13       24.01       26.26      8.02 o 
   6   7  13      563.49      577.12     28.17 o 
   7   7  13        0.18        0.51      7.32 o 
   8   7  13      183.88      175.20     18.71 o 
  -5   8  13       34.22       52.19     15.53 o 
  -4   8  13       14.60       26.14      7.90 o 
  -3   8  13       45.81       53.94      8.57 o 
  -2   8  13      130.54      151.01     12.61 o 
  -1   8  13        4.27       13.64      5.58 o 
   0   8  13       27.81       25.88      6.42 o 
   1   8  13      140.14      129.13     13.64 o 
   2   8  13      117.98      137.48     11.07 o 
   3   8  13        2.19        2.25      6.58 o 
   4   8  13      146.27      160.56     15.72 o 
   5   8  13      622.00      584.73     28.18 o 
   6   8  13      105.71      117.85     29.78 o 
   7   8  13       95.81       97.94     26.25 o 
   8   8  13       67.47       92.95     14.38 o 
  -4   9  13       13.34       30.63      7.80 o 
  -3   9  13      121.59      153.31     13.58 o 
  -2   9  13        1.41        3.56      5.51 o 
  -1   9  13       44.74       56.27      8.46 o 
   0   9  13      321.48      276.01     15.66 o 
   1   9  13      231.31      244.47     14.48 o 
   2   9  13      144.74      129.46     10.98 o 
   3   9  13      672.30      643.05     28.61 o 
   4   9  13      342.60      335.40     22.02 o 
   5   9  13      608.51      538.89     31.48 o 
   6   9  13       55.41       52.34     11.12 o 
   7   9  13       14.15       36.07      9.94 o 
   8   9  13       88.19      111.71     20.31 o 
  -4  10  13        2.72       -1.49      8.11 o 
  -3  10  13       96.26      112.17     11.94 o 
  -2  10  13       19.00       28.02      7.26 o 
  -1  10  13       71.12       64.62      9.01 o 
   0  10  13      149.52      161.05     26.03 o 
   1  10  13      383.98      386.05     21.40 o 
   2  10  13       86.34       95.93     10.08 o 
   3  10  13        3.12        4.50      5.82 o 
   4  10  13      527.12      502.07     25.90 o 
   5  10  13       25.22       37.33     17.18 o 
   6  10  13       72.37       72.90     17.91 o 
   7  10  13        0.58       -3.80      7.78 o 
  -3  11  13       22.73       17.77      9.86 o 
  -2  11  13       71.71       96.60     10.99 o 
  -1  11  13        0.42        2.71      5.45 o 
   0  11  13      240.52      231.49     15.29 o 
   1  11  13        2.47       10.76      5.95 o 
   2  11  13        1.01       10.32      6.75 o 
   3  11  13      401.29      414.38     31.52 o 
   4  11  13        5.68       12.25      7.48 o 
   5  11  13      230.12      224.49     20.16 o 
   6  11  13       30.86       35.16     10.70 o 
   7  11  13      100.37      150.73     27.88 o 
  -3  12  13       17.19       22.21     10.56 o 
  -2  12  13      106.60       96.58     14.58 o 
  -1  12  13      161.49      167.90     13.98 o 
   0  12  13       30.79       41.49      8.65 o 
   1  12  13        1.12       -6.20      5.57 o 
   2  12  13      387.49      405.31     24.91 o 
   3  12  13        0.93       -2.24      8.94 o 
   4  12  13      145.57      151.03     44.07 o 
   5  12  13       39.56       46.95     11.08 o 
   6  12  13       71.53       54.70     13.87 o 
  -2  13  13       85.95      115.37     24.79 o 
  -1  13  13        9.64       10.88      8.75 o 
   0  13  13       42.55       65.49      9.64 o 
   1  13  13      170.56      189.09     14.60 o 
   2  13  13      195.79      195.26     18.71 o 
   3  13  13      304.72      311.00     34.04 o 
   4  13  13       10.10       21.68      8.76 o 
   5  13  13       15.27       34.22     10.26 o 
  -1  14  13       75.38      105.43     15.80 o 
   0  14  13        7.84       24.74     14.05 o 
   1  14  13      131.20      137.27     15.38 o 
   2  14  13        0.15        0.74      7.48 o 
   3  14  13       38.60       44.27     10.73 o 
   4  14  13       49.52       51.88     11.39 o 
  -1  -4  14        0.03        5.27      7.78 o 
   0  -4  14       47.44       45.37     16.41 o 
   1  -4  14        7.03       30.08     13.67 o 
   2  -4  14       58.63       56.39     15.77 o 
   3  -4  14       72.80       61.94     16.60 o 
  -2  -3  14        0.08        1.46      8.78 o 
  -1  -3  14      149.80      150.81     19.14 o 
   0  -3  14        1.75       -7.07      7.45 o 
   1  -3  14      104.12      136.04     23.06 o 
   2  -3  14        3.99       30.79     11.25 o 
   3  -3  14       64.41       68.40     16.76 o 
   4  -3  14       37.17       26.71     13.20 o 
  -3  -2  14       30.71       36.96     10.67 o 
  -2  -2  14       77.13       88.11     14.14 o 
  -1  -2  14        9.69       22.10      8.89 o 
   0  -2  14        2.43        6.25      7.35 o 
   1  -2  14        9.67       16.23     10.36 o 
   2  -2  14       18.19       52.67     13.67 o 
   3  -2  14       54.55       87.38     16.96 o 
  -4  -1  14       12.99       17.61     21.58 o 
  -3  -1  14        6.42       11.20      9.05 o 
  -2  -1  14       72.22       76.09     13.41 o 
  -1  -1  14      133.81      121.20     15.13 o 
   0  -1  14      108.68      103.25     13.44 o 
   1  -1  14      177.67      211.27     17.92 o 
   2  -1  14       80.95      108.19     13.45 o 
   3  -1  14        8.40       26.91     11.61 o 
   6  -1  14       92.17      163.70     24.49 o 
  -4   0  14       34.28       33.53     11.65 o 
  -3   0  14        1.62        0.00      7.05 o 
  -2   0  14      156.13      131.46     16.68 o 
  -1   0  14       36.55       38.41     10.07 o 
   0   0  14      375.45      298.57     30.45 o 
   1   0  14        1.96        9.80      7.45 o 
   2   0  14      163.65      173.28     15.88 o 
   3   0  14       91.00      100.05     24.29 o 
   5   0  14      126.21      142.38     21.83 o 
   6   0  14       93.02      113.22     19.66 o 
  -4   1  14       50.29       73.09     13.58 o 
  -3   1  14       51.81       62.19     12.80 o 
  -2   1  14       66.50       74.17     14.78 o 
  -1   1  14       26.31       40.81      9.84 o 
   0   1  14      201.11      213.66     17.53 o 
   1   1  14      240.67      267.38     20.96 o 
   2   1  14        0.09        3.35      6.06 o 
   3   1  14       21.12       18.16      6.88 o 
   4   1  14      187.61      176.87     15.45 o 
   5   1  14      291.16      323.88     30.08 o 
   6   1  14       26.15       17.87     11.49 o 
   7   1  14      112.13      131.53     23.10 o 
  -5   2  14       51.41       29.85     10.92 o 
  -4   2  14        0.24      -21.29     15.34 o 
  -3   2  14       73.32       74.04     13.14 o 
  -2   2  14        5.26       21.52      8.31 o 
  -1   2  14      260.09      208.58     23.86 o 
   0   2  14      108.14       96.28     12.96 o 
   1   2  14       96.42       76.91     18.74 o 
   2   2  14        1.74        4.59      6.25 o 
   3   2  14      138.84      149.10     11.42 o 
   4   2  14      328.10      318.02     20.14 o 
   5   2  14        0.05        7.43      7.36 o 
   6   2  14      101.72      103.07     19.22 o 
   7   2  14       45.91       62.93     16.25 o 
  -5   3  14       48.46       53.39     12.25 o 
  -4   3  14       62.96      102.82     15.13 o 
  -3   3  14        4.65       13.55      8.52 o 
  -2   3  14      243.96      228.99     20.03 o 
  -1   3  14       73.65       56.89     18.63 o 
   0   3  14      170.96      187.70     16.71 o 
   1   3  14       40.92       50.17      9.77 o 
   2   3  14        0.80        3.44      4.38 o 
   3   3  14      411.30      409.32     17.37 o 
   4   3  14        6.67       11.14      6.93 o 
   5   3  14       23.48       39.55      9.29 o 
   6   3  14        5.81       20.75      8.19 o 
   7   3  14      107.19       99.90     20.09 o 
  -5   4  14       11.62       16.59      9.23 o 
  -4   4  14        2.36       19.04      9.44 o 
  -3   4  14        0.84       -1.40      7.32 o 
  -2   4  14        0.12        4.04      6.62 o 
  -1   4  14      259.16      238.04     19.56 o 
   0   4  14      121.14      127.64     14.68 o 
   1   4  14       30.54       30.11      6.06 o 
   2   4  14        7.98       12.64      5.27 o 
   3   4  14       87.65       74.24      8.31 o 
   4   4  14      291.17      286.45     19.20 o 
   5   4  14      100.10       74.55     13.39 o 
   6   4  14      303.35      319.76     21.78 o 
   7   4  14        4.21       10.42      9.23 o 
  -5   5  14        4.05        2.34      8.15 o 
  -4   5  14       24.36       39.09     10.95 o 
  -3   5  14       37.42       45.27     14.64 o 
  -2   5  14      253.11      270.01     23.18 o 
  -1   5  14        1.97        5.69      6.45 o 
   0   5  14      120.56      143.99     11.69 o 
   1   5  14        0.27       -2.41      4.45 o 
   2   5  14      468.40      440.96     17.78 o 
   3   5  14       57.42       68.00     10.46 o 
   4   5  14      427.15      439.15     22.72 o 
   5   5  14      199.94      240.18     18.83 o 
   6   5  14       26.57       33.29      9.09 o 
   7   5  14       81.55       89.10     20.37 o 
  -5   6  14       10.03       13.76      9.57 o 
  -4   6  14       42.94       46.32     11.52 o 
  -3   6  14       20.77       25.52      8.93 o 
  -2   6  14       22.65       18.08     13.37 o 
  -1   6  14       74.83      106.22     13.21 o 
   0   6  14      101.97      116.76     10.72 o 
   1   6  14      168.92      178.99     21.17 o 
   2   6  14        0.14       -0.22      4.28 o 
   3   6  14      185.14      178.03     15.60 o 
   4   6  14        0.83       10.75     16.35 o 
   5   6  14      234.72      238.92     19.52 o 
   6   6  14      259.61      273.78     20.65 o 
   7   6  14        2.32       20.74      8.63 o 
  -4   7  14        0.11       22.26     10.05 o 
  -3   7  14       20.04       27.94     15.04 o 
  -2   7  14      192.53      209.42     14.85 o 
  -1   7  14       47.73       44.42      7.85 o 
   0   7  14      130.79      139.31     11.88 o 
   1   7  14      337.91      347.08     16.64 o 
   2   7  14       34.65       35.61      7.18 o 
   3   7  14        0.49        2.48      5.97 o 
   4   7  14      108.07      103.55     13.38 o 
   5   7  14      274.13      248.78     19.43 o 
   6   7  14      131.75      134.39     15.67 o 
   7   7  14      147.05      165.60     17.49 o 
  -4   8  14       10.40       11.75      8.81 o 
  -3   8  14       45.60       62.51     11.27 o 
  -2   8  14       10.44        9.12      6.80 o 
  -1   8  14       19.74       26.96      7.86 o 
   0   8  14      136.14      138.98     12.10 o 
   1   8  14      164.59      181.19     13.05 o 
   2   8  14       92.29       92.58      9.48 o 
   3   8  14      424.70      416.61     24.43 o 
   4   8  14      268.71      261.38     19.75 o 
   5   8  14      272.41      298.20     21.67 o 
   6   8  14      135.27      131.71     19.18 o 
   7   8  14      128.45      124.74     15.87 o 
  -4   9  14       12.92       28.69      7.97 o 
  -3   9  14       79.01       83.36     10.80 o 
  -2   9  14       36.52       67.81     12.37 o 
  -1   9  14       32.09       41.04      7.91 o 
   0   9  14      159.35      164.23     13.18 o 
   1   9  14      287.70      279.08     37.21 o 
   2   9  14       81.43       94.79     13.95 o 
   3   9  14      153.89      152.64     37.57 o 
   4   9  14      516.08      481.18     34.40 o 
   5   9  14      197.88      196.84     18.40 o 
   6   9  14      111.84      117.68     14.98 o 
   7   9  14        5.10       28.57      9.69 o 
  -3  10  14        3.97        1.34      6.22 o 
  -2  10  14       48.46       56.15      9.25 o 
  -1  10  14       25.96       23.62      6.79 o 
   0  10  14      107.19      102.22     11.19 o 
   1  10  14       43.16       52.53      8.86 o 
   2  10  14      182.03      184.44     17.26 o 
   3  10  14      115.13      126.41     14.92 o 
   4  10  14       72.75       70.64     14.42 o 
   5  10  14       99.91       87.40     13.56 o 
   6  10  14        5.24       18.09      9.10 o 
   7  10  14      118.14      164.43     19.26 o 
  -3  11  14      131.09      139.54     22.31 o 
  -2  11  14       16.06       18.31      7.14 o 
  -1  11  14      201.07      225.74     15.79 o 
   0  11  14       39.62       58.27      9.23 o 
   1  11  14       67.08       57.72      9.01 o 
   2  11  14      177.37      206.95     18.31 o 
   3  11  14       85.06       69.20     12.10 o 
   4  11  14      124.26      150.42     17.14 o 
   5  11  14        5.05       13.98      8.55 o 
   6  11  14       13.69        0.91      7.64 o 
  -2  12  14       36.21       35.88     17.24 o 
  -1  12  14       19.81       16.37      6.83 o 
   0  12  14       74.03       59.16      9.21 o 
   1  12  14      249.95      270.55     17.26 o 
   2  12  14      117.75      122.36     22.61 o 
   3  12  14      206.45      206.58     19.46 o 
   4  12  14       63.63       69.07     12.32 o 
   5  12  14       44.34       58.11     28.14 o 
   6  12  14        3.59        4.02     11.55 o 
  -1  13  14       75.56      119.13     16.43 o 
   0  13  14       11.62       25.15      7.52 o 
   1  13  14      247.53      247.78     16.53 o 
   2  13  14       67.19       77.77     12.88 o 
   3  13  14      158.67      157.00     23.32 o 
   4  13  14       39.65       44.89     11.46 o 
   5  13  14       11.30        8.17     16.80 o 
   0  14  14       63.94       93.16     14.21 o 
   1  14  14       22.41       25.34      9.21 o 
   2  14  14      101.76      102.61     15.20 o 
   3  14  14        0.50        6.70      8.73 o 
   0  -3  15       15.54        7.45     14.46 o 
   1  -3  15       44.32       30.43     13.75 o 
   2  -3  15      160.01      174.68     26.47 o 
  -2  -2  15        0.69        4.37     14.68 o 
  -1  -2  15       60.28       48.94     13.71 o 
   0  -2  15       40.21       40.16      9.89 o 
   1  -2  15       70.30       39.07     15.26 o 
   2  -2  15       11.39       27.78     12.96 o 
   3  -2  15      113.29      155.14     24.49 o 
  -2  -1  15       18.35       14.35      8.17 o 
  -1  -1  15       11.16        7.83      9.05 o 
   0  -1  15       67.14       54.05     11.15 o 
   1  -1  15        1.52        8.14      7.33 o 
   2  -1  15       83.32       76.09     18.82 o 
   3  -1  15        1.85       12.56     10.42 o 
  -3   0  15       34.01       53.37     11.52 o 
  -2   0  15       28.33       28.17      9.25 o 
  -1   0  15       55.26       51.62     11.09 o 
   0   0  15      143.00      133.06     15.52 o 
   1   0  15      318.98      313.38     31.86 o 
   2   0  15        4.76       12.67     11.19 o 
   3   0  15       10.92       19.26     10.38 o 
  -3   1  15       44.90       45.53     11.21 o 
  -2   1  15        4.45        1.21      7.25 o 
  -1   1  15      221.91      214.29     19.87 o 
   0   1  15      110.87      110.22     14.59 o 
   1   1  15       24.21       27.19      8.51 o 
   2   1  15       53.64       52.96     10.15 o 
   3   1  15       28.56       31.91      8.68 o 
   5   1  15        4.89        5.83      9.51 o 
   6   1  15       71.41      105.09     19.46 o 
  -4   2  15      137.26      130.15     17.46 o 
  -3   2  15       11.61        9.41      8.28 o 
  -2   2  15       38.28       24.74     10.19 o 
  -1   2  15       46.34       41.09     11.61 o 
   0   2  15      171.87      158.62     16.38 o 
   1   2  15       65.93       65.16     10.84 o 
   2   2  15       30.80       36.78      8.99 o 
   3   2  15        8.76       13.56      7.30 o 
   4   2  15        5.88       15.71     15.71 o 
   5   2  15       63.29       73.95     16.84 o 
   6   2  15       18.23       10.14     11.25 o 
  -4   3  15       81.65      105.60     16.67 o 
  -3   3  15        2.62        3.14      7.88 o 
  -2   3  15        3.14       17.42      8.52 o 
  -1   3  15      101.00      106.74     14.58 o 
   0   3  15       99.67       98.91     13.92 o 
   1   3  15       29.18       34.57      9.33 o 
   2   3  15        7.46        5.44      6.38 o 
   3   3  15      216.35      210.31     36.35 o 
   4   3  15        4.99        9.33      7.19 o 
   5   3  15       33.64       35.94      9.26 o 
   6   3  15      237.08      286.03     31.50 o 
   7   3  15       22.29        5.83     10.86 o 
  -4   4  15        9.59        8.80      8.58 o 
  -3   4  15       18.76       24.83      9.83 o 
  -2   4  15       57.56       50.72     17.04 o 
  -1   4  15        1.06       -3.82      9.00 o 
   0   4  15       56.48       60.88     11.24 o 
   1   4  15       13.75        7.23      6.84 o 
   2   4  15      388.66      360.28     16.67 o 
   3   4  15       60.26       68.40     10.99 o 
   4   4  15       58.67       64.84     10.61 o 
   5   4  15       70.56       70.80     11.91 o 
   6   4  15        0.26        7.59      6.80 o 
   7   4  15      263.15      370.20     36.50 o 
  -4   5  15       19.73       31.62     11.34 o 
  -3   5  15        9.83       20.97      9.27 o 
  -2   5  15        0.37       12.18      7.98 o 
  -1   5  15       37.86       50.82     10.38 o 
   0   5  15        2.07        7.00      7.36 o 
   1   5  15      197.99      210.24     13.99 o 
   2   5  15       50.22       55.83      8.39 o 
   3   5  15      143.34      158.86     15.34 o 
   4   5  15       11.85       17.89      7.41 o 
   5   5  15      179.19      171.65     16.70 o 
   6   5  15      211.72      207.76     18.45 o 
   7   5  15        3.02       18.98      8.65 o 
  -4   6  15        2.34       -6.28      7.83 o 
  -3   6  15       23.93       23.25      9.47 o 
  -2   6  15      103.44      124.83     30.87 o 
  -1   6  15        0.91       -1.69      7.12 o 
   0   6  15      129.50      118.00     11.16 o 
   1   6  15       59.46       52.07      7.94 o 
   2   6  15      221.87      217.14     14.42 o 
   3   6  15      100.69      109.81     13.45 o 
   4   6  15      337.46      320.94     21.16 o 
   5   6  15       19.82       31.67      9.33 o 
   6   6  15       36.01       41.30     14.46 o 
   7   6  15       33.39       35.84      9.67 o 
  -4   7  15        3.03       -1.52      8.29 o 
  -3   7  15        0.40       13.63     13.55 o 
  -2   7  15       80.48       73.38     12.35 o 
  -1   7  15      116.21      138.18     12.46 o 
   0   7  15      182.00      169.87     13.12 o 
   1   7  15      418.85      401.21     18.65 o 
   2   7  15       19.11       32.72      8.00 o 
   3   7  15       19.93       35.23      8.83 o 
   4   7  15        3.91        1.82      6.75 o 
   5   7  15      123.48      121.99     14.85 o 
   6   7  15      131.92      117.28     14.80 o 
   7   7  15       90.21       88.79     13.34 o 
  -3   8  15       35.77       31.02     16.35 o 
  -2   8  15        4.83       18.46      8.73 o 
  -1   8  15      218.40      218.84     16.02 o 
   0   8  15       73.66       73.62      9.57 o 
   1   8  15       68.14       83.06      9.52 o 
   2   8  15      234.26      262.03     15.44 o 
   3   8  15        9.65       25.44      9.93 o 
   4   8  15       27.35       32.57      8.60 o 
   5   8  15       24.46       30.80      9.26 o 
   6   8  15      105.18      127.06     16.22 o 
   7   8  15        1.80       15.47      7.89 o 
  -3   9  15       19.39       30.60      9.19 o 
  -2   9  15       92.57       82.13     14.76 o 
  -1   9  15        4.29       10.25      6.58 o 
   0   9  15       69.13       87.06     10.61 o 
   1   9  15       67.91       68.06      9.02 o 
   2   9  15       83.40       80.35     18.55 o 
   3   9  15      163.52      130.61     15.05 o 
   4   9  15       40.70       48.64     12.74 o 
   5   9  15      105.58      131.97     16.01 o 
   6   9  15       23.58       28.02      9.01 o 
  -3  10  15       79.68       82.16     14.35 o 
  -2  10  15       14.70       26.74      7.74 o 
  -1  10  15      210.19      215.07     15.58 o 
   0  10  15      105.51      104.45     11.32 o 
   1  10  15      278.39      256.33     20.33 o 
   2  10  15        2.96        6.56      6.85 o 
   3  10  15       95.25      104.87     13.95 o 
   4  10  15      110.00      134.63     28.89 o 
   5  10  15        0.46       12.54      8.38 o 
   6  10  15       43.94       49.78     11.57 o 
  -2  11  15       49.44       71.03     11.58 o 
  -1  11  15       32.03       35.27      8.36 o 
   0  11  15      149.00      197.18     15.14 o 
   1  11  15       11.07       22.34      7.18 o 
   2  11  15       39.56       40.93      9.62 o 
   3  11  15      155.16      187.71     22.05 o 
   4  11  15      133.34      124.50     16.05 o 
   5  11  15      116.20      138.44     16.35 o 
   6  11  15        2.09        5.99      8.24 o 
  -1  12  15      107.40      119.68     12.72 o 
   0  12  15       18.32       32.19      7.69 o 
   1  12  15       15.97       35.94     10.34 o 
   2  12  15       50.97       53.05     10.80 o 
   3  12  15      146.54      165.25     18.05 o 
   4  12  15       33.30       32.44      9.73 o 
   5  12  15       18.82       20.51     27.36 o 
   0  13  15       26.57       41.20      8.66 o 
   1  13  15        5.15        9.18      7.93 o 
   2  13  15      193.38      193.20     19.31 o 
   3  13  15        2.74       21.41      8.30 o 
   4  13  15       87.08      102.12     16.19 o 
   0  -1  16       22.55       18.30      8.42 o 
   1  -1  16       62.14       88.53     12.97 o 
   2  -1  16        0.06       31.74     13.31 o 
   3  -1  16       13.06       17.20     12.21 o 
  -1   0  16       39.58       50.42     11.38 o 
   0   0  16       62.13       49.64     15.44 o 
   1   0  16       33.08       33.25      9.73 o 
   2   0  16       45.56       35.88      9.96 o 
   3   0  16        6.80       11.29     10.70 o 
  -2   1  16        7.46       16.47      7.96 o 
  -1   1  16        3.67       17.48     15.16 o 
   0   1  16      135.89      166.15     17.67 o 
   1   1  16       73.98       92.03     13.17 o 
   2   1  16       36.64       40.60     10.42 o 
   3   1  16       10.78       16.38      8.19 o 
  -2   2  16       11.39       25.41      9.51 o 
  -1   2  16       34.06       47.40     12.21 o 
   0   2  16        0.52        0.60      7.01 o 
   1   2  16       46.60       51.07     10.27 o 
   2   2  16        2.78        9.64      7.57 o 
   3   2  16       87.25      114.64     20.09 o 
   4   2  16        0.94       -1.82      8.96 o 
   5   2  16       65.11       93.28     18.98 o 
  -3   3  16        1.07       10.23      9.01 o 
  -2   3  16       21.48       35.14     11.27 o 
  -1   3  16       42.75       52.27     11.85 o 
   0   3  16       44.94       53.90     15.22 o 
   1   3  16        0.79        8.71      7.31 o 
   2   3  16      151.08      163.79     16.33 o 
   3   3  16        1.45        9.35     10.34 o 
   4   3  16       13.42       35.83      8.87 o 
   5   3  16        0.98       22.67      8.52 o 
   6   3  16       27.67       36.50     13.51 o 
  -3   4  16        2.86       27.35     10.59 o 
  -2   4  16       24.62       37.32     10.26 o 
  -1   4  16       32.57       55.97     13.30 o 
   0   4  16        0.97       19.95      9.11 o 
   1   4  16        2.28       16.13     19.85 o 
   2   4  16       10.24       15.34      7.31 o 
   3   4  16       40.32       53.65     11.73 o 
   4   4  16       42.56       59.03     10.24 o 
   5   4  16        9.38       14.95     17.52 o 
   6   4  16      112.22      137.50     15.85 o 
  -3   5  16       14.21       30.34     14.42 o 
  -2   5  16       23.67       55.95     12.49 o 
  -1   5  16       12.59       27.08      9.47 o 
   0   5  16       60.94       72.16     12.66 o 
   1   5  16        7.90       16.94      9.27 o 
   2   5  16      424.87      431.14     19.13 o 
   3   5  16        2.17        6.76      6.41 o 
   4   5  16      192.14      178.35     17.51 o 
   5   5  16       56.75       61.80     24.51 o 
   6   5  16        7.69       19.66     11.41 o 
  -3   6  16        6.03       32.75     10.55 o 
  -2   6  16       21.80       23.92     17.08 o 
  -1   6  16       21.30       17.50      8.70 o 
   0   6  16       43.84       30.25      9.47 o 
   1   6  16      263.08      288.58     16.80 o 
   2   6  16       28.99       25.77      6.56 o 
   3   6  16      365.57      383.15     22.73 o 
   4   6  16       18.34       30.56      8.12 o 
   5   6  16       91.68       71.82     11.49 o 
   6   6  16       30.36       33.05      9.21 o 
  -3   7  16       37.08       61.20     12.26 o 
  -2   7  16        1.98        8.38     11.99 o 
  -1   7  16      162.84      164.34     24.11 o 
   0   7  16       23.65       29.21      9.62 o 
   1   7  16       29.25       46.87      8.51 o 
   2   7  16      135.94      160.15     13.14 o 
   3   7  16       21.26       13.96      9.23 o 
   4   7  16       84.57      110.74     14.09 o 
   5   7  16       14.46       27.04      8.68 o 
   6   7  16       50.65       75.30     12.93 o 
  -2   8  16       93.13      118.65     37.05 o 
  -1   8  16       10.23        9.38      6.16 o 
   0   8  16      156.54      164.42     13.71 o 
   1   8  16       66.71       65.32     12.82 o 
   2   8  16        6.22       23.62      8.02 o 
   3   8  16       25.67       43.57     17.85 o 
   4   8  16       31.95       50.94     11.01 o 
   5   8  16      107.36      121.12     15.24 o 
   6   8  16        2.48        0.58     10.62 o 
  -2   9  16        0.48       11.49      6.72 o 
  -1   9  16       30.89       37.31      8.09 o 
   0   9  16      114.71      110.20     13.00 o 
   1   9  16      107.90      103.18     18.85 o 
   2   9  16      103.73      100.44     13.38 o 
   3   9  16        9.59        3.02      6.75 o 
   4   9  16      394.58      342.46     23.88 o 
   5   9  16       55.22       72.65     12.90 o 
   6   9  16      103.25      122.53     15.76 o 
  -2  10  16       13.31       10.51      7.23 o 
  -1  10  16       14.71       24.22      7.55 o 
   0  10  16      136.30      158.50     13.92 o 
   1  10  16        0.13        3.48      8.17 o 
   2  10  16        0.98        4.72      6.78 o 
   3  10  16       92.41      104.17     14.31 o 
   4  10  16       82.44       87.57     13.29 o 
   5  10  16      153.93      193.07     20.00 o 
  -1  11  16      118.33      121.08     12.80 o 
   0  11  16       18.54        9.11      6.76 o 
   1  11  16        9.60       17.23      8.25 o 
   2  11  16        2.95        0.64      7.05 o 
   3  11  16      110.78      109.21     14.29 o 
   4  11  16        7.71       20.77      9.09 o 
   5  11  16       39.06       36.47     10.09 o 
   0  12  16        6.89       14.49      8.83 o 
   1  12  16       14.24       19.93      8.31 o 
   2  12  16       45.22       40.26     10.16 o 
   3  12  16        0.71       24.70     14.86 o 
   4  12  16      164.26      156.57     17.59 o 
   0   1  17        4.94        8.17      8.31 o 
   1   1  17       55.94       66.57     12.01 o 
   2   1  17        0.17       11.72      7.55 o 
  -1   2  17        5.60       26.74      9.80 o 
   0   2  17       19.83       20.86      8.91 o 
   1   2  17        3.69       17.97      8.16 o 
   2   2  17        8.05       33.10      9.40 o 
   3   2  17      114.69      101.17     21.12 o 
  -1   3  17       22.57       37.94     10.74 o 
   0   3  17       27.65       28.04     12.56 o 
   1   3  17       24.35       30.07     10.01 o 
   2   3  17       16.24       23.40      9.21 o 
   3   3  17      132.00      115.75     21.52 o 
   4   3  17        1.72        3.73     10.38 o 
  -2   4  17       10.14       19.76     10.16 o 
  -1   4  17        3.00       -6.13      7.48 o 
   0   4  17       41.56       40.34     16.03 o 
   1   4  17       12.22       12.28      8.08 o 
   2   4  17      343.81      336.91     22.99 o 
   3   4  17       28.26       54.29     15.77 o 
   4   4  17       98.84      103.27     13.30 o 
   5   4  17       15.93       30.19      8.93 o 
  -2   5  17       32.23       38.21     10.58 o 
  -1   5  17        0.70       -6.65      7.64 o 
   0   5  17        8.71        6.58     12.28 o 
   1   5  17      206.72      240.27     20.91 o 
   2   5  17        0.28        7.34      7.50 o 
   3   5  17      276.13      309.52     21.83 o 
   4   5  17        0.42       18.13      7.90 o 
   5   5  17       88.72      115.17     14.78 o 
  -2   6  17        0.09       11.28      9.30 o 
  -1   6  17       12.63       23.45     10.50 o 
   0   6  17       55.36       53.00     12.01 o 
   1   6  17       84.76       95.35     14.45 o 
   2   6  17      109.41      128.94     13.55 o 
   3   6  17       73.86       75.24     20.86 o 
   4   6  17       62.69       75.06     12.04 o 
   5   6  17        0.30       19.71      8.11 o 
  -2   7  17       95.45      132.55     32.81 o 
  -1   7  17        1.97       -1.02      7.72 o 
   0   7  17      115.03       97.04     21.06 o 
   1   7  17       30.45       50.59     12.89 o 
   2   7  17       30.47       32.31     12.36 o 
   3   7  17        0.88       14.96      7.88 o 
   4   7  17        8.77       22.59      8.71 o 
   5   7  17       72.37      104.77     14.53 o 
  -1   8  17       14.72       27.04      9.69 o 
   0   8  17       13.31       22.46      7.24 o 
   1   8  17       81.75       81.73     12.26 o 
   2   8  17      109.99      126.91     15.50 o 
   3   8  17       11.37       20.41      8.40 o 
   4   8  17      106.92      118.61     15.74 o 
   5   8  17       39.39       39.57     10.84 o 
  -1   9  17        4.94       21.31      7.36 o 
   0   9  17       81.18       93.55     10.94 o 
   1   9  17        4.81        8.78      6.66 o 
   2   9  17      119.80      166.50     17.90 o 
   3   9  17      179.02      199.39     40.82 o 
   4   9  17       17.22       39.90      9.67 o 
   5   9  17       86.24       95.13     14.63 o 
   0  10  17        3.23       10.50      6.67 o 
   1  10  17       93.85      125.67     23.97 o 
   2  10  17        3.41        1.23      6.73 o 
   3  10  17       74.17       87.34     31.35 o 
   4  10  17       30.67       49.28     10.50 o 
   1  11  17        6.04       18.11      9.56 o 
   2  11  17       29.02       40.19     11.35 o 
   3  11  17       10.74        7.06      8.23 o 
   1   4  18       88.83       97.46     14.25 o 
   2   4  18       28.03       42.01     10.28 o 
   3   4  18       71.80       86.71     18.31 o 
   0   5  18       16.54       30.96     10.35 o 
   1   5  18       46.52       45.31     11.31 o 
   2   5  18       54.53       83.10     18.66 o 
   3   5  18        0.68       11.65     10.90 o 
   0   6  18       30.75       39.94     13.14 o 
   1   6  18       14.53       29.29     19.28 o 
   2   6  18       80.57      105.17     21.80 o 
   3   6  18       25.33       29.31      9.69 o 
   0   7  18        0.39       -1.16      7.43 o 
   1   7  18        1.84        2.65      8.29 o 
   2   7  18        0.67        2.40      7.17 o 
   3   7  18       27.67       40.94     10.65 o 
   1   8  18        4.79       20.66      7.28 o 
   2   8  18       13.50       19.72      8.33 o 
   3   8  18        0.23       -7.57      7.07 o 
   1   9  18      125.98      129.26     12.77 o 
   2   9  18        7.91       20.59      8.37 o 
   3   9  18       21.12       35.62      9.83 o 
                                                 
